# Supplementary material for: Analysis of Unique Flavor Metabolites and Seasonal Variations of the Special Tea Plant Cultivar of Fuliang Tea, a Geographical Indication Product
Source: Plants (Basel). 2026 May 26;15(11):1635. doi: 10.3390/plants15111635 (PMC13259503; doi:10.3390/plants15111635)
Supplement: Supplementary file 1 [file plants-15-01635-s001.zip]

Archive with 2 entries (2 files):
- Supporting figures.pdf
- Supporting tables.xlsx
