# Supplementary material for: Analysis of Unique Flavor Metabolites and Seasonal Variations of the Special Tea Plant Cultivar of Fuliang Tea, a Geographical Indication Product
Source: Plants (Basel). 2026 May 26;15(11):1635. doi: 10.3390/plants15111635 (PMC13259503; doi:10.3390/plants15111635)
Supplement: Supplementary file 1 [file plants-15-01635-s001.zip › Supporting tables.xlsx]

## Sheet: Table S1
	Table S1 Taste an aroma descriptors and their definitions
Sensory type	Taste and aroma descriptors	Definition, reference substance and the corresponding intensity corresponding to the concentration of the reference substance
Taste	Bitterness	One of the basic sensory tastes, taste produced by stimulation of caffeine, quinine, etc. The reference substance is caffeine. Caffeine solution (0.05 mg/ml = 1, 0.8 mg/ml = 7)
	Astringency	The sensation of convergence on the surface of the mouth and tongue after tasting, including dryness, roughness, tension, drag, and the same sensation in the throat. The reference substance is alum. Alum solution (0.1 mg/ml = 1, 0.24 mg/ml = 7)
	Umami	One of the basic sensory tastes, tastes related to glutamate, nucleotides, etc. The reference substance is glutamic acid. Glutamic acid solution (0.04 mg/ml = 1, 0.32 mg/ml = 7)
	Sweetness	One of the basic sensory tastes, accept sweet sensation through taste organs. The reference substance is sucrose. Sucrose solution (0.15 mg/ml = 1, 4 mg/ml = 7)
	Mellowness	The tea infusion in the oral cavity is relatively smooth and harmonious without any heterogeneity. The reference substance is mixed solution of pectin and sucrose
	Sweet aftertaste	After tasting the tea soup, it has a sweet feeling in the throat and the root of the tongue. The reference substance is liquorice solution.
	Sourness	One of the basic sensory tastes, taste produced by stimulation of substances such as citric acid, malic acid and lactic acid. The reference substance is citric acid solution. Citric acid solution (0.15 mg/ml = 1, 0.8 mg/ml = 7)
	Heavy and thick	The degree of substance richness and consistency in tea soup.
Aroma	Floral aroma	It reminds people of the aroma of flowers, including rose, violet, magnolia, jasmine, etc. The reference substance is linalool. Linalool solution (0.01 mg/ml =1, 0.5 mg/ml =7)
	chestnut aroma	It has a similar aroma to ripe chestnuts.
	clean and refreshing	The aroma gives people a fresh and pure feeling.
	grass odour	A fresh grass-like fragrance. The reference substance is (Z)-3-hexen-1-ol. (Z)-3-hexen-1-ol solution (0.005 mg/ml =1, 0.2 mg/ml =7)
	Roasted aroma	Aromas related to baking, including high heat (pot aroma), bread aroma, coffee aroma, cooked potato flavor, etc.

## Sheet: Table S2
Table S2 Sensory evaluation results of the aroma of the sample
Sample	Floral aroma	chestnut aroma	clean and refreshing	grass odour	Roasted aroma
FLZY-1	6.12±0.04a	4.84±0.03b	4.54±0.01a	0.72±0.03c	3.82±0.02d
FLZY-2	5.63±0.03a	4.56±0.05b	4.39±0.02a	0.91±0.05c	3.51±0.02d
FLZY-3	4.21±0.12b	4.07±0.16c	4.02±0.05b	1.33±0.07b	3.23±0.01e
FDDB-1	3.23±0.11c	3.91±0.08c	3.54±0.12c	1.04±0.02b	5.45±0.03a
FDDB-2	4.61±0.12b	4.48±0.11b	4.53±0.11a	3.21±0.04a	5.01±0.01b
FDDB-3	3.74±0.03c	5.62±0.13a	3.86±0.07c	1.15±0.01b	4.53±0.04c
FLZY	5.32	4.49	4.31667	0.986667	3.52
FDDB	3.86	4.67	3.97667	1.8	4.99667
Note: Different letters in the same row indicate significant differences at the P<0.05 level

## Sheet: Table S3
Table S3 Sensory evaluation results of the taste of the sample
Sample	Bitterness	Astringency	Umami	Sweetness	Sweet aftertaste	Mellowness	Heavy and thick
FLZY-1	3.28±0.08d	3.38±0d	5.68±0a	3.55±0a	5.02±0.03c	4.82±0.11a	4.14±0.09d
FLZY-2	4.04±0.29c	4.27±0.09c	4.72±0.08b	3.14±0.03b	5.46±0.03b	3.44±0.04c	4.32±0.05d
FLZY-3	4.73±0.39b	4.76±0.24b	3.8±0.43c	3.01±0.26b	5.82±0.03a	2.5±0.05d	4.5±0.08c
FDDB-1	4.83±0.08b	4.88±0.09b	5.09±0.15b	3.56±0.28a	4.31±0.19d	3.91±0.05b	4.51±0.24c
FDDB-2	5.26±0.08a	5.38±0.05a	4.87±0.2b	3.15±0.17b	4.56±0.16d	3.74±0.08b	5.02±0.1b
FDDB-3	5.44±0.6a	5.46±0.27a	3.81±0.33c	2.49±0.17c	4.78±0.22c	2.57±0.28d	5.34±0.35a
FLZY	4.01667	4.13667	4.73333	3.23333	5.43333	3.58667	4.32
FDDB	5.17667	5.24	4.59	3.06667	4.55	3.40667	4.95667
Note: Different letters in the same row indicate significant differences at the P<0.05 level

## Sheet: Table S4
Table S4 Identification results of volatile metabolites in all samples (µg/kg)
Compounds	Quantitative ion	Qualitative ion	Molecular weight (Da)	Formula	Class I	CAS	RI	Odor	FLZY-1a	FLZY-1b	FLZY-1c	FLZY-2a	FLZY-2b	FLZY-2c	FLZY-3a	FLZY-3b	FLZY-3c	WL-1a	WL-1b	WL-1c	WL-2a	WL-2b	WL-2c	WL-3a	WL-3b	WL-3c	FDDB-1a	FDDB-1b	FDDB-1c	FDDB-2a	FDDB-2b	FDDB-2c	FDDB-3a	FDDB-3b	FDDB-3c	QC01	QC02	QC03
Isopentyl hexanoate	70	71	186.162	C11H22O2	Ester	2198-61-0	1250	fruity, banana, apple, pineapple, green	654.621	513.368	644.25	551.035	487.086	491.024	135.866	109.098	115.19	477.143	495.848	441.65	306.564	255.65	231.129	57.887	47.1404	43.7899	40.7242	45.1972	44.3682	163.661	212.055	214.047	27.9739	34.7584	39.8538	332.143	281.6	283.22
Methyl salicylate	92	120	152.047	C8H8O3	Ester	119-36-8	1200	caramel, pepperminty	385.917	317.78	390.881	261.066	234.744	223.277	207.806	169.318	176.773	944.511	980.66	915.997	622.185	888.71	798.883	750.223	647.789	600.197	62.2706	80.2038	74.9052	384.847	271.723	432.27	141.107	184.995	181.491	360.035	548.228	552.415
5-ethyldihydro-2(3H)-Furanone	85	70	114.068	C6H10O2	Ester	695-06-7	1054.85592315902	sweet, caramel	345.689	246.444	374.405	256.635	302.169	341.05	762.579	385.57	401.746	482.537	562.886	505.384	278.694	246.099	257.202	551.604	485.339	349.05	743.187	854.922	988.223	337.55	418.923	346.674	221.025	170.834	142.067	409.311	429.015	415.225
Butanoic acid, butyl ester	71	43	144.115	C8H16O2	Ester	109-21-7	996.045785639958	fruity, banana, pineapple, green, cherry, tropical fruit, ripe fruit, juicy fruity	240.708	231.965	568.621	295.21	223.832	284.492	391.154	304.91	305.396	300.111	327.305	310.802	284.302	252.2	244.954	424.282	200.091	178.43	117.377	118.746	307.606	292.608	331.334	295.36	566.688	658.841	652.885	480.498	468.946	479.048
Butanoic acid, octyl ester	71	89	200.178	C12H24O2	Ester	110-39-4	1393	fresh, waxy, fruity, green, oily, earthy, creamy, natural, jasmin	230.341	204.368	265.15	1257.81	1098.72	1121.93	461.49	376.831	409.635	184.119	198.745	162.776	2160.86	1927.78	1699.68	666.572	564.465	555.105	379.761	424.414	419.531	1851.63	2085.7	2055.45	823.835	1036.96	1177.1	986.234	936.576	933.966
Ethyl 9-decenoate	55	88	198.162	C12H22O2	Ester	67233-91-4	1388	fruity, fatty	193.477	159.501	197.893	997.671	888.127	874.999	371.666	289.221	312.357	146.679	161.088	128.163	1615.85	1384.32	1233.66	533.24	453.444	407.286	298.751	339.56	330.476	1371.7	1495.18	1482.23	674.572	793.105	881.231	775.806	757.017	708.942
Benzoic acid, methyl ester	105	77	136.052	C8H8O2	Ester	93-58-3	1097.74798927614	phenol, wintergreen, almond, floral, canga	153.476	134.739	156.041	107.627	98.7451	80.4127	63.0388	54.6571	74.6257	173.602	186.946	177.951	207.022	187.187	174.044	147.342	155.893	151.426	37.6741	34.072	39.1586	92.4191	113.764	121.049	45.2999	80.9336	85.4381	139.91	130.929	138.47
Hexanoic acid, butyl ester	56	99	172.146	C10H20O2	Ester	626-82-4	1189.39232409382	fruity, pineapple, berry, apple, juicy, green, winey, waxy, cognac, soapy	147.634	125.197	177.029	142.079	141.271	113.707	136.033	92.2775	98.1365	119.385	133.405	127.774	140.633	131.206	125.073	125.914	96.8142	108.103	94.74	97.8542	114.526	115.531	144.745	130.377	271.071	306.09	276.194	150.315	149.343	135.146
Geranyl formate	69	41	182.131	C11H18O2	Ester	105-86-2	1301	fresh, rose, neroli, tea, rose, green	128.395	110.72	148.882	91.3063	86.2745	84.6206	203.178	140.105	176.817	151.041	165.239	148.01	92.7724	84.9555	80.8968	147.848	136.436	126.347	265.851	305.984	307.966	119.04	135.327	122.956	85.6949	90.6638	86.6084	143.469	142.854	135.617
Propanoic acid, hexyl ester	75	56	158.131	C9H18O2	Ester	2445-76-3	1108	pear, green, fruity, musty, rotten	90.3266	79.3727	92.2311	92.2991	80.6563	79.7593	92.2212	80.8748	93.6037	93.0717	94.1589	88.9873	87.485	77.0059	75.032	95.222	95.6071	86.4144	88.4201	87.689	82.9577	89.6536	87.8597	88.2972	72.0505	95.2795	108.338	93.3855	87.0303	87.3349
Decanoic acid, methyl ester	74	87	186.162	C11H22O2	Ester	110-42-9	1326	oily, wine, fruity, floral	84.124	82.9564	101.798	77.4325	91.7091	54.5814	123.909	71.2045	83.6629	75.619	74.5142	99.9056	72.7764	96.7318	81.5743	97.4673	101.288	84.6642	79.366	75.938	77.773	77.111	55.3621	81.9539	55.8213	207.528	120.462	88.2463	113.953	101.53
trans-ethyl-2-Hexenoate	56	99	142.099	C8H14O2	Ester	27829-72-7	1049	green, fruity, tropical, juicy, papaya, quince, winey, rummy, orange, vegetable	71.7115	67.6894	97.8679	71.1549	77.343	67.09	148.28	98.0962	75.7664	129.643	147.01	130.611	79.0429	73.3815	72.628	109.869	98.0915	91.032	184.333	213.125	239.491	90.4876	92.9381	90.741	47.1502	51.6444	29.0463	109.024	111.026	110.346
Acetic acid, hexyl ester	69	56	144.115	C8H16O2	Ester	142-92-7	1013.05048335124	fruity, green, apple, banana, sweet	70.7864	69.1767	72.5448	91.9042	81.5921	78.2653	57.5364	46.102	52.5443	49.3411	57.1941	53.8128	83.8306	77.2529	69.335	65.4507	65.4235	63.6625	26.5309	28.3467	31.278	46.5101	41.9515	37.8216	72.2821	87.384	96.0746	68.1707	63.6493	75.0788
Isobutyl isovalerate	85	57	158.131	C9H18O2	Ester	589-59-3	1005	sweet, fruity, apple, raspberry, green, banana	63.6967	60.5664	88.7196	72.9602	78.78	69.2215	77.7041	50.9733	55.3894	82.6408	98.6563	82.9907	77.9315	74.0392	73.2382	65.6309	55.6811	53.5364	57.1165	59.4747	73.4906	67.7869	88.6599	67.665	120.652	126.811	119.58	77.7387	82.8541	87.6273
Benzoic acid, 1-methylethyl ester	105	77	164.084	C10H12O2	Ester	939-48-0	1217	sweet, fruity, floral, balsamic	53.9325	45.9562	66.2889	22.0864	17.8626	18.8379	603.517	469.737	457.527	412.931	419.923	401.117	23.5877	20.946	20.3995	346.138	274.868	268.458	719.346	812.795	765.46	171.628	217.548	213.651	19.933	25.8605	22.3456	274.73	251.591	215.788
Citronellyl butyrate	81	95	226.193	C14H26O2	Ester	141-16-2	1529	sweet, fruity, floral, tropical, green, geranium, waxy	52.7525	46.4474	61.1002	55.0283	59.8163	52.7537	86.6009	66.0521	76.1685	163.368	178.89	161.862	190.043	167.747	155.966	183.552	146.769	139.782	129.741	142.352	159.773	124.063	137.272	135.904	77.8898	95.7693	89.6529	138.127	133.284	100.254
Benzoic acid, hexyl ester	105	123	206.131	C13H18O2	Ester	6789-88-4	1580	fresh, balsamic, sappy, woody	48.0149	31.165	52.3768	23.8323	27.6649	25.1282	5.14803	3.87967	4.41598	344.036	360.393	221.614	186.569	237.276	210.478	8.34017	11.1119	8.38433	35.832	38.3909	36.7107	31.635	47.4422	43.8163	14.9935	17.4954	15.7362	75.5435	98.8811	97.746
Acetic acid, heptyl ester	98	70	158.131	C9H18O2	Ester	112-06-1	1112	fruity, green, sweet	47.6186	40.7753	62.8158	49.2068	45.9515	45.263	55.2844	35.7865	47.1509	67.8345	74.5075	70.7191	61.8082	53.4294	51.2065	62.1398	57.0158	52.9005	33.5735	62.6722	66.6146	57.1696	67.9601	58.5407	67.9763	71.764	61.6786	60.5635	62.1999	59.2526
Formic acid, phenylmethyl ester	91	90	136.052	C8H8O2	Ester	104-57-4	1079	floral, fruity, spicy, almond, cranberry, black currant, tea	44.0654	37.7008	27.2186	31.2781	30.5075	34.7776	27.4609	23.8692	27.9428	16.4512	9.21221	8.28517	19.6509	17.4607	16.5853	29.8317	27.8448	25.9157	12.0691	11.0573	13.1568	5.888	7.71023	7.77171	16.5538	22.5138	25.4414	21.5844	19.5284	18.293
Formic acid, octyl ester	56	70	158.131	C9H18O2	Ester	112-32-3	1114	fruity, rose, orange, waxy, cucumber	39.3632	22.8411	49.1708	40.3251	45.8571	40.6303	59.5848	39.4953	38.3089	63.2114	56.9573	55.7681	72.8337	64.8964	62.4544	49.6314	47.2588	24.0481	58.4539	69.7172	74.7121	51.7731	106.207	76.7474	72.4174	60.2434	69.9911	52.052	48.6307	72.6847
Pantolactone	71	41	130.063	C6H10O3	Ester	599-04-2	1036.99731903485	burnt, roasted bread	36.6508	35.0378	50.3344	37.4793	38.72	34.126	63.3315	48.9941	50.1692	63.5371	73.0175	59.8261	45.277	39.8084	38.152	52.1492	47.161	43.2309	78.4844	86.7014	97.4384	44.7499	58.9968	48.1422	32.9018	23.2602	32.4661	51.2832	53.6573	53.9666
Butyl caprylate	56	57	200.178	C12H24O2	Ester	589-75-3	1389	buttery, ether, herbal, dank	28.137	24.2479	32.6425	16.3861	15.3167	13.5884	37.4978	26.318	32.5477	22.7604	22.5708	19.2987	25.9765	21.9388	20.4879	46.3037	40.3528	40.2315	29.9719	34.7606	34.2663	12.5627	15.3825	13.7546	40.2433	52.0034	39.9385	31.3471	29.2988	27.8529
2-Butenoic acid, hexyl ester	69	87	170.131	C10H18O2	Ester	19089-92-0	1191	sweet, caramel, green, walnut, oily, radish	22.7044	20.6743	24.9664	26.7158	20.1473	18.8788	28.4341	22.0794	14.6587	29.4503	31.2669	27.8795	19.1417	15.4065	14.5961	27.8965	24.1421	24.6114	32.3157	35.7781	29.6781	23.3783	25.5424	24.5779	40.8883	49.6873	49.5049	30.7445	29.2088	29.293
Hexanoic acid, pentyl ester	70	99	186.162	C11H22O2	Ester	540-07-8	1287	sweet, green, fruity, estery, pineapple, apple, pear, fatty	22.1687	18.7287	28.1724	23.034	22.3251	21.1286	52.1795	36.2295	46.2696	45.409	52.3329	38.655	39.9415	36.9643	36.5963	39.0486	34.7727	36.7691	88.3685	98.9306	104.335	51.693	59.3392	41.1318	31.7864	19.4978	20.9598	37.5518	54.4833	37.8478
Hexanoic acid, hexyl ester	117	99	200.178	C12H24O2	Ester	6378-65-0	1384	herbal, fresh, grassy, vegetable, fruity	18.8991	16.4322	21.5504	96.3971	83.6445	86.3107	37.8695	31.4976	34.4463	14.6592	15.7956	5.76943	167.677	147.269	132.419	50.8366	42.2709	42.2383	31.3104	34.8504	33.5274	485.207	524.897	525.629	224.044	274.728	95.6136	75.3646	43.2484	68.6784
Hexanoic acid, propyl ester	117	99	158.131	C9H18O2	Ester	626-77-7	1093.97011739594	sweet, fruity, juicy, pineapple, green, tropical	18.8351	18.789	20.1012	22.8813	20.9687	20.0763	38.1632	32.9725	37.6591	10.6312	11.6399	9.62453	12.7246	11.8121	12.5083	21.3083	20.8796	21.1293	15.6997	14.9224	15.5023	10.2515	9.64523	7.58249	9.81094	12.9697	12.8659	18.1492	18.0929	16.7472
Butyl caprate	56	41	228.209	C14H28O2	Ester	30673-36-0	1590	whiskey	18.8022	15.8315	17.0794	10.854	10.0316	11.7964	31.968	25.0318	25.3021	11.9788	14.6983	15.3685	13.5938	14.4719	11.7749	46.8726	35.1412	27.9014	14.0611	12.4293	14.435	20.5786	20.9158	20.2419	43.6872	55.988	53.466	27.6355	26.8749	27.8795
Acetic acid, decyl ester	83	97	200.178	C12H24O2	Ester	112-17-4	1409	waxy, clean, fresh, laundered cloth, cloth, citrus, soapy	18.5822	15.0659	20.8289	27.4127	25.6355	25.0535	24.1151	17.443	18.5906	16.2033	16.741	16.6302	24.8178	21.3631	18.9778	26.7034	22.2712	21.2906	15.5579	17.7645	18.1568	24.8147	27.6677	28.4653	26.2262	32.2023	39.4014	24.2883	22.5534	22.2694
Benzeneacetic acid, ethyl ester	91	65	164.084	C10H12O2	Ester	101-97-3	1247	minty	18.4383	15.4279	20.7215	20.5784	17.5338	16.8556	17.2153	14.0479	15.9229	19.5977	20.0203	19.6854	15.1865	13.5745	12.3018	18.2943	17.0888	16.634	22.66	26.1963	25.1757	18.5222	18.6823	18.5661	16.2009	20.1735	21.5248	19.0013	17.9028	17.0984
Butyrolactone	42	86	86.037	C4H6O2	Ester	96-48-0	912.043795620438	creamy, oily, fatty, caramel	18.0463	17.0631	18.7916	33.1351	28.1081	26.6303	18.6216	16.4297	12.0135	23.0317	23.9178	27.7571	37.819	31.9569	29.6037	20.9972	30.9319	28.9794	17.1378	17.6002	17.5575	32.0627	28.5069	29.8394	33.5686	46.2281	51.8644	24.4086	26.6218	28.8504
Methyl anthranilate	119	92	151.063	C8H9NO2	Ester	134-20-3	1348.50993377483	fruity, grape, orange, flowery, neroli	17.5415	15.3702	19.0142	12.1019	11.3215	10.7365	17.4078	12.5767	13.4561	145.728	157.67	153.08	179.543	147.432	140.481	176.334	155.201	140.322	74.9673	86.2308	85.0224	77.1825	83.9186	80.0999	35.8232	40.9155	47.8495	104.168	107.138	100.288
Acetic acid, nonyl ester	98	56	186.162	C11H22O2	Ester	143-13-5	1309	waxy, clean, green, tropical, fruity	17.513	15.4656	19.6597	6.51751	4.70244	4.51071	23.439	16.0057	17.3346	14.6014	16.9817	15.2589	7.2436	7.18507	5.54954	16.1981	21.7718	14.1884	12.2925	26.3763	15.0463	8.25636	13.5136	11.934	22.3812	25.8341	21.5112	21.1254	19.0444	18.1805
Heptanoic acid, ethyl ester	88	43	158.131	C9H18O2	Ester	106-30-9	1097.80042918455	fruity, pineapple, cognac, rummy, wine	8.15112	7.08959	8.09354	7.86377	7.00771	7.04822	7.82264	6.90248	8.11279	7.97057	8.25868	7.63742	7.97894	6.98845	6.7653	6.84035	8.03975	7.23284	7.48154	7.44293	6.81227	7.94975	7.69296	7.88363	6.31143	8.40415	7.98255	8.0696	7.90749	7.58707
Hexanoic acid, methyl ester	74	87	130.099	C7H14O2	Ester	106-70-7	925	ethereal, fruity, pineapple, apricot, strawberry, tropical, banana, bacon	6.88474	6.99644	7.56606	12.4325	10.3899	10.4915	16.1121	12.0742	12.7861	11.3141	12.5131	11.2736	71.2732	62.4491	58.6133	35.6451	26.5187	23.4785	7.86136	8.29284	8.56878	36.5324	40.1001	39.1239	18.3654	23.059	23.7515	24.8705	24.6534	24.6769
Indole	117	90	117.058	C8H7N	Heterocyclic compound	120-72-9	1298.64937871421	animalic, floral, moth, mothball, fecal, naphthelene	4438.4	3574.44	5183.32	12256.7	11867.6	11109.6	11247.8	8289.43	9439.9	875.872	831.548	797.985	6086.67	5141.57	4678.76	4828.12	4078.92	4002.83	2142.53	2372.83	2325.56	11565.3	13776.2	11765.4	5772.76	7491.01	7423.66	6769.97	6066.86	6009.92
3-ethyl-Thiophene	97	112	112.035	C6H8S	Heterocyclic compound	1795-01-3	869	styrene	554.759	460.804	684.309	664.45	643.953	638.285	735.705	542.836	481.619	533.285	530.845	624.306	633.33	615.444	607.85	542.277	443.464	378.54	579.598	571.293	621.859	530.027	614.095	489.044	589.453	631.588	607.425	668.391	663.909	648.839
2-Thiophenemethanethiol	97	45	129.991	C5H6S2	Heterocyclic compound	6258-63-5	1105	roasted, coffee, fishy	281.546	246.926	286.227	262.202	235.239	229.989	247.686	216.46	238.331	298.622	308.575	290.988	305.015	269.042	257.198	287.338	292.465	248.259	236.414	236.833	230.211	262.097	252.465	254.596	113.475	252.041	216.933	285.02	263.449	265.811
2-methylpropyl-Pyrazine	94	41	136.1	C8H12N2	Heterocyclic compound	29460-92-2	1074	green, vegetable, fruity	187.724	167.617	234.113	271.299	245.077	301.41	230.555	203.795	257.69	220.215	262.374	223.338	191.47	150.676	136.181	246.566	233.909	226.003	207.941	177.949	169.641	192.966	211.123	186.444	191.437	236.493	253.096	180.427	171.457	180.018
2-pentyl-Furan	81	82	138.104	C9H14O	Heterocyclic compound	3777-69-3	992.700729927007	fruity, green, earthy, beany, vegetable, metallic	177.567	170.374	215.617	155.621	107.663	140.394	106.682	85.0325	80.5762	152.762	197.81	216.703	189.536	166.341	160.506	98.9244	103.082	145.33	91.6542	99.1071	139.863	165.012	129.431	117.922	116.037	137.698	127.629	162.953	123.965	130.632
1-(1H-pyrrol-2-yl)-Ethanone	109	94	109.053	C6H7NO	Heterocyclic compound	1072-83-9	1063	musty, nut skin, maraschino, cherry, coumarin, licorice, walnut, bread	173.673	170.725	238.321	135.352	199.85	145.878	72.6546	116.012	72.0813	233.333	247.234	169.833	223.07	140.422	133.42	204.985	152.309	53.2913	207.291	156.948	248.108	124.473	207.443	237.773	109.846	221.418	262.134	192.694	203.891	138.906
2-methoxy-3-(1-methylethyl)-Pyrazine	137	152	152.095	C8H12N2O	Heterocyclic compound	25773-40-4	1097	beany, pea, earthy, chocolate, nutty	96.9551	86.8781	96.6517	130.657	113.802	107.839	93.6725	79.5579	94.2156	37.048	38.9123	35.1632	56.0239	48.2804	44.974	73.2907	62.4585	61.3348	9.89733	7.8263	9.91242	30.1864	26.7798	31.5549	25.8732	30.1694	32.6004	75.9773	60.5053	60.7537
1-(2-thienyl)-Ethanone	111	126	126.014	C6H6OS	Heterocyclic compound	88-15-3	1092	sulfury, nutty, hazelnut, walnut	86.2066	102.772	86.1187	61.7165	58.0899	60.8315	48.3251	43.3738	45.6594	124.861	131.563	126.091	142.805	128.002	120.979	104.158	110.825	109.379	49.1214	50.9216	48.827	128.264	61.2579	87.4926	72.6139	94.3575	103.098	77.9217	98.2704	97.2977
2,6-dimethyl-Pyrazine	108	42	108.069	C6H8N2	Heterocyclic compound	108-50-9	911.08220603538	ethereal, cocoa, nutty, roasted, roasted, meaty, beefy, brown, coffee, buttermilky	75.8051	62.7286	68.8148	70.6378	64.5481	58.2186	48.1217	44.1205	48.7515	120.556	55.0056	95.2422	98.6763	78.079	75.3333	102.115	43.3489	37.8207	225.389	236.427	225.073	142.698	156.23	155.352	109.834	149.421	163.796	89.4839	81.1682	80.4217
2,5-dimethyl-Pyrazine	108	42	108.069	C6H8N2	Heterocyclic compound	123-32-0	909.285341679708	cocoa, roasted, nutty, roasted, beefy, woody, grassy, medicinal	75.8051	62.7286	68.8148	70.6378	64.5481	58.2186	48.1217	44.1205	48.7515	120.556	55.0056	95.2422	98.6763	78.079	75.3333	102.115	43.3489	37.8207	225.389	236.427	225.073	142.698	156.23	155.352	109.834	149.421	163.796	89.4839	81.1682	80.4217
2-ethoxy-3-methyl-Pyrazine	81	82	138.079	C7H10N2O	Heterocyclic compound	32737-14-7	1065	hazelnut, roasted, almond, pineapple, earthy	63.1555	52.636	45.2711	57.9507	53.1801	54.5999	41.2551	44.0308	46.3031	59.1781	62.8655	57.7878	58.9031	52.5565	49.3216	55.7061	57.4708	45.5307	41.0161	53.4031	47.3742	58.1039	58.7365	58.6814	48.0501	62.5553	58.148	65.1838	53.6735	53.1505
Tetramethylpyrazine	54	136	136.1	C8H12N2	Heterocyclic compound	1124-11-4	1088	nutty, musty, chocolate, coffee, cocoa, brown, lard, burnt	62.0706	31.1156	32.1592	62.3967	36.2538	35.0742	40.8175	45.8404	39.0021	52.3192	38.0983	26.4152	49.0583	42.2186	43.5751	53.025	34.5533	31.7581	30.3128	22.238	28.3776	42.873	48.6028	47.8384	38.4162	46.7931	51.3026	60.0882	30.5732	46.7505
2-Isobutylthiazole	99	58	141.061	C7H11NS	Heterocyclic compound	18640-74-9	1043	green, wasabi, privet, tomato, leafy, earthy, vegetable, metallic	48.415	45.383	64.7463	47.2547	49.741	44.9216	79.5702	50.8797	52.4852	63.9091	76.021	67.3346	52.7723	48.3135	47.1582	74.5219	66.308	61.328	98.1799	111.894	127.146	59.1552	59.2531	60.3975	30.4368	32.66	29.7738	71.8059	57.9713	57.0354
(E)-2-(1-pentenyl)-Furan	107	136	136.089	C9H12O	Heterocyclic compound	20992-69-2	1000	roasted	32.4337	30.0225	41.5232	33.5814	29.2577	26.4845	12.7282	10.2988	10.6371	13.0605	10.6962	14.985	14.9457	14.7807	17.4547	6.91255	7.15224	6.61709	3.6976	4.02867	4.42531	7.43249	9.63493	9.25012	7.34414	8.93717	10.9249	18.3435	19.1467	16.361
2,3-dimethyl-5-Ethylpyrazine	135	136	136.1	C8H12N2	Heterocyclic compound	15707-34-3	1090	burnt, popcorn, roasted, cocoa	30.4324	24.9823	29.585	27.864	23.4056	21.4262	18.5357	15.5116	17.5906	49.1959	57.5852	49.4857	37.6001	31.8041	29.5618	12.1606	9.21298	10.7892	91.0494	99.7667	91.5915	53.2894	54.6633	53.3869	42.8097	59.2816	64.3486	38.6819	36.938	36.077
2-ethyl-3,5-dimethyl-Pyrazine	135	136	136.1	C8H12N2	Heterocyclic compound	13925-07-0	1084	burnt, almond, roasted, nutty, coffee	30.4324	24.9823	29.585	27.864	23.4056	21.4262	18.5357	15.5116	17.5906	49.1959	57.5852	49.4857	37.6001	31.8041	29.5618	12.1606	9.21298	10.7892	91.0494	99.7667	91.5915	53.2894	54.6633	53.3869	42.8097	59.2816	64.3486	38.6819	36.938	36.077
3-ethyl-2,5-dimethyl-Pyrazine	135	136	136.1	C8H12N2	Heterocyclic compound	13360-65-1	1081	potato, cocoa, roasted, nutty	30.4324	24.9823	29.585	27.864	23.4056	21.4262	18.5357	15.5116	17.5906	49.1959	57.5852	49.4857	37.6001	31.8041	29.5618	12.1606	9.21298	10.7892	91.0494	99.7667	91.5915	53.2894	54.6633	53.3869	42.8097	59.2816	64.3486	38.6819	36.938	36.077
2-ethyl-3-methyl-Pyrazine	121	122	122.084	C7H10N2	Heterocyclic compound	15707-23-0	1004	nutty, peanut, musty, corn, raw, earthy, bread	25.3466	22.016	22.7838	28.7647	22.5651	22.6701	23.3903	20.9995	23.6169	44.8686	44.5255	38.7687	32.2323	31.5859	26.3495	14.3403	14.4823	13.5327	144.552	153.785	148.687	59.5611	56.1757	95.0554	64.7309	80.5135	91.6713	34.0281	29.7398	34.0486
2-ethyl-5-methyl-Pyrazine	121	122	122.084	C7H10N2	Heterocyclic compound	13360-64-0	1005	coffee, beany, nutty, grassy, roasted	25.3466	22.016	22.7838	28.7647	22.5651	22.6701	23.3903	20.9995	23.6169	44.8686	44.5255	38.7687	32.2323	31.5859	26.3495	14.3403	14.4823	13.5327	144.552	153.785	148.687	59.5611	56.1757	95.0554	64.7309	80.5135	91.6713	34.0281	29.7398	34.0486
1-(2-furanyl)-Ethanone,	95	110	110.037	C6H6O2	Heterocyclic compound	1192-62-7	911.163275952008	nutty, sweet, roasted	20.9005	15.8232	18.2326	14.9296	17.8958	16.2881	10.5537	12.3245	12.3313	20.9733	11.9754	14.5533	21.3379	20.7475	18.5634	21.8093	24.1941	20.9094	21.9638	23.5615	20.7825	16.7047	21.1306	19.4425	13.2889	17.8353	20.514	16.7653	20.049	17.5301
3,5-diethyl-2-methyl-Pyrazine,	149	150	150.116	C9H14N2	Heterocyclic compound	18138-05-1	1162	nutty, meaty, vegetable	15.9781	4.78726	4.16464	14.7755	5.06473	10.6968	2.65801	2.28113	2.61336	26.4101	27.4753	27.207	17.677	15.3602	17.528	1.71263	1.59231	1.50956	42.5849	43.6069	44.5667	22.9457	25.3123	25.0638	16.547	29.749	26.8944	18.9641	20.7537	17.8492
5-acetyl-2,4-dimethyl-Thiazole	140	155	155.04	C7H9NOS	Heterocyclic compound	38205-60-6	1270	meaty, sulfury, nutty, boiled, meaty	15.3605	13.2962	17.1849	6.67667	6.25765	5.9528	19.8507	14.0593	13.5789	10.8531	13.1862	13.0066	8.33119	7.41678	7.29563	23.2588	21.9699	20.4135	19.0982	21.4783	22.5495	10.6991	11.2899	10.4563	19.038	22.2211	16.6516	16.8728	16.4576	16.4694
2-pentyl-Thiophene	97	98	154.082	C9H14S	Heterocyclic compound	4861-58-9	1170	fatty, chicken, cranberry, roasted hazelnut, corn, roasted barley, fermented, meaty, blood	12.3293	9.55916	11.2378	12.6663	14.3201	11.8308	15.372	12.1714	13.0198	14.1302	20.0299	16.0771	15.6343	14.2405	15.5212	19.2037	17.261	15.3597	8.37921	8.95869	8.55043	14.9186	15.5922	15.41	18.1998	31.5266	26.5789	13.9375	12.774	13.6365
Isomaltol	126	111	126.032	C6H6O3	Heterocyclic compound	3420-59-5	989	burnt, caramel, fruity	11.8498	10.8832	12.1667	10.2613	14.1174	13.2984	11.6559	7.8386	9.10889	15.6983	18.176	14.9376	11.7323	14.2532	14.3361	11.9029	12.4336	12.7721	12.9951	17.8507	17.4389	8.97755	9.32717	12.1388	8.03796	11.7873	13.2194	17.7237	14.9042	15.5218
2-Acetylthiazole	127	99	127.009	C5H5NOS	Heterocyclic compound	24295-03-2	1020	nutty, popcorn, roasted, peanut, hazelnut	11.7507	10.2405	8.89115	11.3445	11.0001	10.3562	16.3011	10.9035	11.4797	16.3207	11.6922	15.6488	12.5728	9.73069	10.9657	1.95392	12.0478	12.9532	19.405	22.6438	24.3747	9.81267	6.81113	7.83508	11.5623	10.8465	12.2931	15.3976	14.2642	13.1807
2-hexyl-Thiophene	97	98	168.097	C10H16S	Heterocyclic compound	18794-77-9	1277	floral, fruity, gassy, green, meaty	10.918	9.74754	13.3417	8.9999	9.6457	8.06001	22.3916	16.6077	18.2052	17.9912	19.4077	18.527	8.97245	9.01965	8.76063	18.7624	15.1489	15.0432	29.1166	32.5877	35.0665	16.3772	17.6681	16.0614	9.73097	12.8018	11.2657	16.2412	16.546	17.8306
2-methyl-Pyridine	93	66	93.058	C6H7N	Heterocyclic compound	109-06-8	814.211274277594	sweaty	10.0143	10.4387	11.4903	15.7066	13.8178	16.7455	8.32892	7.95158	7.86699	6.11219	4.664	3.74679	8.48774	7.8432	7.65628	4.4679	5.11772	3.47696	8.93398	8.19864	8.96257	9.49967	8.81575	8.93355	4.35685	6.22742	7.33587	8.13025	8.8452	8.53468
2-methoxy-6-methyl-Pyrazine	124	95	124.064	C6H8N2O	Heterocyclic compound	2882-21-5	994	roasted hazelnut, almond, peanut	6.96469	5.80974	7.17902	28.2584	31.3204	30.3401	7.50853	5.92563	6.22439	19.469	18.3114	14.0072	69.4933	57.1259	48.5727	21.717	16.2046	15.0222	11.7354	13.1552	11.6973	21.2554	42.1679	39.4752	21.7481	27.205	28.747	30.7247	25.4235	23.8393
2-methoxy-3-methyl-Pyrazine	124	95	124.064	C6H8N2O	Heterocyclic compound	2847-30-5	970	roasted almond, hazelnut, peanut	6.96469	5.80974	7.17902	28.2584	31.3204	30.3401	7.50853	5.92563	6.22439	19.469	18.3114	14.0072	69.4933	57.1259	48.5727	21.717	16.2046	15.0222	11.7354	13.1552	11.6973	21.2554	42.1679	39.4752	21.7481	27.205	28.747	30.7247	25.4235	23.8393
Acetylpyrazine	122	80	122.048	C6H6N2O	Heterocyclic compound	22047-25-2	1023	popcorn, nutty, corn, chip, bread, crust, chocolate, hazelnut, coffee	5.66381	5.20244	5.76447	4.92021	4.43545	3.99516	4.49109	2.7578	3.12982	4.38727	4.49668	4.12629	5.93197	3.95682	3.8817	3.25929	3.11947	2.80621	2.96409	3.5089	3.03201	3.06936	4.52282	3.8594	3.06946	3.41146	2.9342	4.31625	4.99563	4.06401
Trimethylpyrazine	42	122	122.084	C7H10N2	Heterocyclic compound	14667-55-1	1004	nut skin, earthy, powdery, cocoa, baked, potato, roasted, peanut, hazelnut, musty	5.2562	4.14153	5.05199	5.52979	5.54369	4.61086	11.4908	8.62583	9.30289	8.58081	9.67425	7.51545	6.55451	8.08403	5.52424	4.48531	4.41986	4.22489	52.5253	58.8217	65.2339	71.398	67.3995	71.5192	7.61776	9.33811	9.57095	6.40239	7.02735	6.21461
4-methyl-3-Penten-2-one	83	55	98.073	C6H10O	Ketone	141-79-7	797.695128339445	pungent, earthy, vegetable, acrylate	381.394	368.413	383.805	463.705	419.915	431.574	414.853	375.964	411.039	471.601	487.355	484.964	575.96	561.576	527.211	522.826	594.271	580.231	313.361	297.04	312.136	417.935	396.909	431.273	435.822	529.19	565.76	497.772	473.192	471.088
(E,E)-3,5-Octadien-2-one	95	43	124.089	C8H12O	Ketone	30086-02-3	1073	fruity, green, grassy	329.747	341.481	390.124	384.254	328.073	478.534	364.677	317.312	381.12	436.931	450.969	413.166	438.189	373.977	355.333	447.474	430.735	414.435	357.045	353.948	338.116	363.665	364.735	376.586	292.359	406.055	492.849	387.889	375.201	393.177
2-Undecanone	58	59	170.167	C11H22O	Ketone	112-12-9	1294.65153970827	waxy, fruity, creamy, fatty, orris, floral	289.727	232.211	336.187	590.09	562.511	524.174	702.016	497.181	531.399	104.379	106.7	94.8723	341.21	295.044	267.814	344.336	271.172	271.169	152.751	180.197	177.013	604.925	657.902	632.965	379.88	469.501	444.455	422.09	392.513	367.18
6-methyl-5-Hepten-2-one	108	111	126.104	C8H14O	Ketone	110-93-0	987.689097548253	herbal, green, citrus, musty, lemon grass	68.0426	61.652	105.519	96.7216	75.3833	51.636	78.2231	65.4418	75.0272	127.605	100.262	88.1821	103.341	88.4335	54.2944	104.434	112.953	108.052	113.237	116.756	111.74	80.475	51.6387	81.8066	70.4488	95.1548	99.5652	68.4509	63.9643	102.932
Apocynin	151	166	166.063	C9H10O3	Ketone	498-02-2	1492.9183323815	faint, sweet, vanillin	59.1092	59.9176	70.2789	51.5602	43.9552	44.6011	77.3109	71.7582	78.0628	55.9845	71.256	58.5448	46.6729	49.095	50.6957	90.8004	75.3966	85.6147	76.7551	63.2414	66.0934	51.8255	54.309	50.0192	69.4143	86.1007	84.0335	64.0859	61.6008	76.2255
Acetophenone	105	77	120.058	C8H8O	Ketone	98-86-2	1067.82283884738	sweet, pungent, hawthorn, mimosa, almond, acacia	44.2035	51.4185	47.2576	48.7235	50.0437	47.8443	69.9927	51.8268	57.4243	118.267	112.66	114.973	60.268	51.2162	58.4452	54.2977	62.5344	51.2272	57.2139	51.1929	49.5553	38.0398	35.8842	37.2353	55.0245	73.928	73.628	74.1116	68.9297	59.2531
1,2-Cyclohexanedione	112	70	112.052	C6H8O2	Ketone	765-87-7	1062	sweet, acorn, nut skin, maple, caramel, brothy	40.6281	37.9445	53.8694	41.9523	34.5013	32.5246	234.352	158.912	35.2749	55.613	62.3423	59.0023	42.1949	37.4836	36.4337	53.2703	46.8955	44.2768	215.089	246.573	264.169	45.8691	58.9989	46.8527	34.2669	35.202	26.2194	57.1224	55.9591	53.4171
Cyclohexanone	55	42	98.073	C6H10O	Ketone	108-94-1	893.557555660824	minty, acetone	27.2094	23.0065	27.2018	38.3022	35.4279	34.9542	26.068	18.1975	22.3016	30.699	30.8292	32.5398	43.5912	39.104	38.3576	31.959	34.8355	18.9389	9.25867	17.5427	21.3559	34.7183	34.0123	31.78	40.2603	28.8508	56.1462	33.8465	33.0684	33.4733
Cyclopentanone	84	55	84.058	C5H8O	Ketone	120-92-3	791	minty	25.432	24.504	26.5086	30.2846	28.8889	29.0752	27.8194	25.7693	26.6194	32.3419	34.0254	31.8353	39.0999	37.3212	34.9231	33.3861	39.173	36.5408	22.3989	21.9118	24.0762	28.1875	27.4671	29.1678	29.2603	34.7899	34.1003	34.3373	32.6642	32.9386
3-Penten-2-one	69	84	84.058	C5H8O	Ketone	625-33-2	733	fruity, acetone, phenol, fishy	22.8112	13.7811	25.9652	22.0989	15.7372	21.1998	23.2571	14.276	11.4536	37.01	33.1716	41.2465	27.0977	30.8102	24.2867	58.1538	60.8882	59.426	21.6662	22.7239	21.261	22.1251	12.8359	5.65654	9.22956	10.1515	9.82144	46.498	38.311	34.036
Isophorone	82	138	138.104	C9H14O	Ketone	78-59-1	1123.40085287847	cool, woody, sweet, green, camphor, fruity, musty, cedarwood, tobacco, leathery	22.3439	20.0727	25.5431	144.21	127.422	122.417	233.461	169.139	178.423	44.1894	14.1137	13.1108	298.09	263.112	246.765	287.1	279.147	259.83	14.8582	26.0228	27.5235	329.853	381.634	386.997	211.644	240.774	236.617	189.777	179.763	179.631
1-(4-methylphenyl)-Ethanone	119	91	134.073	C9H10O	Ketone	122-00-9	1183	green, pea, bell pepper, galbanum	22.2984	19.5673	25.2128	24.3796	24.2808	22.3993	28.6365	22.4515	23.3433	17.579	18.3245	13.2667	18.7205	17.1839	15.9839	18.7003	17.4404	14.8135	16.3855	14.6382	18.4786	15.4662	18.0005	15.9234	18.4202	22.2871	23.1053	22.5047	21.3763	21.4922
2-pentyl-2-Cyclopenten-1-one	96	97	152.12	C10H16O	Ketone	25564-22-1	1292	woody, isojasmone, jasmin, tuberose	19.2627	16.1444	22.6811	5.79545	9.77237	5.19826	24.9591	17.5926	14.6584	15.1977	13.8303	12.8781	10.0243	8.32505	7.0735	24.7999	27.7872	27.3124	13.2389	19.6283	20.7617	11.06	13.1032	11.737	27.9629	31.7961	19.0092	20.6954	19.7856	18.9852
(E)-3-Octen-2-one	111	55	126.104	C8H14O	Ketone	18402-82-9	1035	herbal, mushroom	17.5547	17.3615	20.7354	27.1815	20.2627	18.3671	20.9363	16.0137	17.6373	28.0536	31.2057	29.1722	36.7711	16.2841	22.77	56.7625	44.257	40.5005	17.9594	18.2467	18.7069	21.4762	26.2048	23.5646	19.9319	21.2013	15.0538	31.4357	21.4908	32.1976
Paroxypropione	93	119	150.068	C9H10O2	Ketone	70-70-2	1534.18854415274	phenol	14.0882	11.8812	16.6087	12.2098	11.828	11.8922	25.7182	20.6248	23.6101	56.081	61.6248	53.8303	67.8491	57.6578	53.5193	56.3182	59.7975	52.1775	46.7572	52.8425	44.7383	39.5594	46.4487	46.4847	18.8286	23.5894	25.8632	54.4171	39.4956	39.0177
2-Octanone	128	58	128.12	C8H16O	Ketone	111-13-7	991	earthy, weedy, natural, woody, herbal	2.63793	2.33246	6.1034	3.3643	3.10665	3.64639	3.50854	2.22434	2.69221	4.15132	5.16008	4.65041	4.58429	4.02209	4.97843	4.33203	4.57495	4.26306	3.30267	3.94875	3.96506	4.11644	3.14294	3.99625	4.09937	5.49145	5.18365	4.26213	5.06653	3.83485
3-Octanone	128	57	128.12	C8H16O	Ketone	106-68-3	986	fresh, herbal, lavender, sweet, mushroom	2.63793	2.33246	6.1034	3.3643	3.10665	3.64639	3.50854	2.22434	2.69221	4.15132	5.16008	4.65041	4.58429	4.02209	4.97843	4.33203	4.57495	4.26306	3.30267	3.94875	3.96506	4.11644	3.14294	3.99625	4.09937	5.49145	5.18365	4.26213	5.06653	3.83485
Geraniol	69	41	154.136	C10H18O	Terpenoids	106-24-1	1255.60949298813	sweet, floral, fruity, rose, waxy, citrus	7668.69	6059.84	7863.96	6715.3	5835.06	5821.53	1440.67	1160.32	1210.78	5762.39	5658.64	5346.99	3740.25	3068.69	2763.1	857.402	679.455	584.417	410.742	390.071	417.769	1921.52	2497.43	2543.95	414.684	534.79	558.074	3942.32	3360.17	3384.37
Linalyl acetate	93	80	196.146	C12H20O2	Terpenoids	115-95-7	1257	sweet, green, citrus, bergamot, lavender, woody	1450.57	1170.23	1560.55	1361.26	1172.09	1175.76	209.465	257.692	182.86	1130.58	1153.45	1117.52	833.577	690.583	613.985	229.777	181.658	156.57	110.72	100.33	115.709	446.077	538.308	563.882	106.606	143.564	153.422	508.111	651.973	745.501
Linalool	80	93	154.136	C10H18O	Terpenoids	78-70-6	1100.58886509636	floral, green	769.519	681.856	762.123	504.3	460.593	453.711	351.394	313.597	345.846	1016.41	1103.18	902.688	1058.55	930.483	867.888	846.077	756.176	727.909	330.084	340.662	330.515	575.048	539.34	583.409	263.504	343.65	480.445	712.884	663.134	675.083
β-Myrcene	93	41	136.125	C10H16	Terpenoids	123-35-3	992.018779342723	musty, balsamic, spice	692.35	839.78	900.608	619.822	506.254	462.226	219.633	174.173	211.985	358.89	376.873	436.807	338.243	317.544	346.612	166.081	155.54	152.348	123.843	127.078	140.132	255.105	188.578	181.881	90.6274	128.25	130.797	290.108	466.944	338.038
D-Carvone	82	54	150.104	C10H14O	Terpenoids	2244-16-8	1246	spice, minty, bread, caraway	221.058	187.775	183.282	211.3	188.502	190.146	160.114	135.725	161.413	186.163	198.129	182.016	184.953	166.552	156.698	170.541	153.814	151.078	161.425	169.54	160.313	171.358	183.389	176.996	144.291	179.592	204.856	187.771	173.016	172.46
Levomenthol	71	81	156.151	C10H20O	Terpenoids	2216-51-5	1176.9394261424	minty	183.979	157.688	174.099	401.009	470.329	452.252	178.821	146.425	147.496	108.208	116.624	103.461	1349.05	1191.39	1106.57	187.076	188.438	168.922	329.966	348.662	340.18	1482.28	1501.2	1542	308.266	390.801	274.444	576.353	406.945	404.3
D-Limonene	68	93	136.125	C10H16	Terpenoids	5989-27-5	1031.27001067236	citrus	172.743	150.957	188.018	176.505	139.704	127.208	117.947	88.9231	92.0641	136.892	134.52	165.617	171.316	125.439	125.986	106.684	105.26	91.4372	91.0107	106.251	108.695	96.1197	136.698	170.739	97.9703	125.187	138.315	131.908	137.448	126.167
β-Ocimene	93	91	136.125	C10H16	Terpenoids	13877-91-3	1037	apple, pear, fruity	168.303	158.606	161.814	164.746	151.083	131.672	92.0564	76.1056	71.4197	90.9568	98.1542	109.507	99.5536	77.586	88.7345	65.3201	79.8053	46.9294	23.7598	29.6608	58.2922	69.4883	79.9727	67.6861	44.5919	68.9011	64.1264	110.904	99.3869	85.2536
Thujone	110	81	152.12	C10H16O	Terpenoids	546-80-5	1103	cedar leaf	123.593	108.053	125.338	84.4968	72.7091	101.879	81.2074	70.1281	82.0526	126.699	131.848	124.485	130.121	116.165	111.347	98.0302	125.464	110.729	71.0018	71.5759	67.5997	112.643	108.042	83.495	64.5772	84.4414	103.352	123.534	113.426	113.999
trans-Geranic acid methyl ester	69	41	182.131	C11H18O2	Terpenoids	1189-09-9	1322	waxy, green, fruity, flowery	92.945	83.484	112.835	159.735	152.806	147.452	129.502	92.7404	115.13	271.604	293.083	266.852	163.959	152.075	143	60.3719	80.0124	77.7911	142.912	159.508	162.781	80.8346	101.82	205.923	111.965	137.308	126.023	106.439	100.067	96.3752
Citral	69	41	152.12	C10H16O	Terpenoids	5392-40-5	1273.0415991356	sharp, lemon, sweet	88.9601	80.1086	103.139	87.825	83.7047	81.0874	192.245	137.469	147.952	135.874	151.267	141.575	74.491	58.8007	58.9185	130.349	116.562	115.899	244.193	281.385	298.79	119.821	136.406	124.251	80.0671	82.6747	80.1885	111.855	112.98	118.728
Geranyl acetate	69	41	196.146	C12H20O2	Terpenoids	105-87-3	1384.01098901099	lemon	80.5039	66.9715	84.8184	550.71	494.73	490.115	137.263	104.536	95.1408	124.219	113.344	99.9887	905.604	787.938	712.581	174.908	146.116	127.785	61.6146	67.9148	62.9284	644.671	771.925	751.485	304.16	369.057	317.902	235.195	214.496	206.834
Citronellal	154	95	154.136	C10H18O	Terpenoids	106-23-0	1154.55032119914	sweet, dry, floral, herbal, waxy, aldehydic, citrus	77.7185	65.6763	75.7831	85.9089	71.7853	72.6491	80.6866	72.0055	79.6598	76.8895	71.8885	65.7681	73.48	70.2637	66.2378	84.9984	79.2296	77.027	72.4248	76.8591	69.5184	78.8924	77.9943	82.3632	69.5559	93.0993	78.7185	86.013	78.2648	76.0304
cis-Dihydrocarvone	67	95	152.12	C10H16O	Terpenoids	3792-53-8	1195	herbal, warm	75.3154	59.7765	74.2599	79.3955	61.4584	59.8841	73.4327	62.1205	61.855	83.3288	84.6582	77.7926	69.0573	58.652	52.7289	63.861	56.1331	61.7121	63.6644	70.1229	66.0312	57.54	64.6693	63.5167	67.3747	83.2411	88.7888	71.7266	78.8032	76.1063
Carvone	54	82	150.104	C10H14O	Terpenoids	99-49-0	1242	minty, licorice	69.0728	58.0211	72.286	70.8586	63.464	64.5842	65.9705	54.9886	57.8795	74.1831	75.0642	72.2623	65.8067	59.2624	60.6906	64.8278	60.7942	60.2994	64.8857	68.4527	57.6906	66.166	69.1441	68.7293	54.4621	71.7507	73.2175	75.3886	69.0154	68.2952
β-Guaiene	161	105	204.188	C15H24	Terpenoids	88-84-6	1490	sweet, woody, dry, guaiacwood, spicy, powdery	52.3886	59.8072	67.9065	45.3395	39.9973	82.0323	75.9408	75.9233	78.4265	47.5799	64.2631	54.2061	41.1118	43.0527	45.7958	62.0475	51.3356	60.4037	63.523	44.6959	46.8347	51.7349	93.842	83.9965	68.4105	81.96	77.4306	41.4296	42.9601	62.8787
Cubenene	119	105	204.188	C15H24	Terpenoids	29837-12-5	1532	spicy, fruity, mango	46.1996	38.6007	50.8485	62.4285	58.045	55.8126	97.8136	73.182	77.1693	323.849	357.143	339.561	351.849	352.878	285.481	291.654	272.901	254.731	205.532	230.642	220.409	203.223	282.193	267.337	85.6323	124.722	121.784	243.297	239.503	229.084
L-Fenchone	81	69	152.12	C10H16O	Terpenoids	7787-20-4	1121	camphor, herbal, earthy, woody	40.5263	34.9965	45.1242	255.871	248.468	220.746	415.84	302.08	323.276	13.849	14.3924	15.5977	530.593	465.454	438.167	513.847	505.061	463.533	23.5734	27.5264	27.8437	599.45	747.173	688.046	382.774	431.865	421.083	330.496	321.661	317.303
trans-α-Bergamotene	119	93	204.188	C15H24	Terpenoids	13474-59-4	1435	woody, warm, tea	38.4938	30.2946	45.0557	18.3892	19.0596	19.4812	81.1694	57.6671	85.405	38.0375	41.2298	38.2497	24.378	21.132	19.6704	86.3932	75.0192	71.3997	38.6334	43.7669	43.5376	32.951	37.1279	34.0432	73.0479	84.8199	97.3633	50.3508	51.4179	49.1399
α-Terpineol	136	93	154.136	C10H18O	Terpenoids	98-55-5	1195.54959785523	pine, iris, teil	37.1522	32.0454	35.4177	30.9198	31.6487	29.7241	25.0496	22.3398	28.2531	34.3467	35.7384	32.0719	31.9298	29.8267	28.8415	32.4913	29.8288	29.7366	26.8709	28.9769	26.1304	24.7923	26.9749	25.8204	20.7046	26.9257	33.5348	33.8189	30.1827	29.3088
Isopinocarveol	41	55	152.12	C10H16O	Terpenoids	6712-79-4	1178	woody, warm, balsamic	31.6076	26.3775	31.1897	121.619	110.554	105.137	30.7149	24.8211	26.3141	50.5748	22.1586	20.0391	279.59	244.682	226.773	31.3504	32.6386	28.4903	55.6225	58.6437	55.9634	300.513	307.637	310.272	78.6489	99.234	109.836	72.2487	124.919	122.523
(+)-3-Carene	93	136	136.125	C10H16	Terpenoids	498-15-7	1010	sweet	24.9884	23.7362	22.0296	25.2007	23.462	21.7791	16.2412	14.5426	15.237	16.1204	18.04	15.1367	17.5068	16.1003	15.5122	14.1347	13.9601	13.5748	10.5908	10.8796	11.1251	12.3312	11.5946	11.6217	7.58831	11.1468	10.4504	18.8869	19.9559	17.693
3-Carene	93	136	136.125	C10H16	Terpenoids	13466-78-9	1012.4597207304	citrus, terpenic, herbal, pine, solvent, resinous, phenol, cypress, medicinal, woody	24.9884	23.7362	22.0296	25.2007	23.462	21.7791	16.2412	14.5426	15.237	16.1204	18.04	15.1367	17.5068	16.1003	15.5122	14.1347	13.9601	13.5748	10.5908	10.8796	11.1251	12.3312	11.5946	11.6217	7.58831	11.1468	10.4504	18.8869	19.9559	17.693
α-Phellandrene 1	93	136	136.125	C10H16	Terpenoids	99-83-2	1006	citrus, herbal, terpene, green, woody, peppery	24.9884	23.7362	22.0296	25.2007	23.462	21.7791	16.2412	14.5426	15.237	16.1204	18.04	15.1367	17.5068	16.1003	15.5122	14.1347	13.9601	13.5748	10.5908	10.8796	11.1251	12.3312	11.5946	11.6217	7.58831	11.1468	10.4504	18.8869	19.9559	17.693
Citronellyl tiglate	81	83	238.193	C15H26O2	Terpenoids	24717-85-9	1658	rose, fruity, floral, geranium, leafy, tea	24.2526	22.4626	24.8464	29.8295	29.9608	30.909	29.9218	28.9137	31.3874	39.7825	39.8932	30.7576	49.8111	40.5314	39.367	66.8238	48.7141	42.3403	25.1807	25.3667	19.0059	31.3714	44.7841	39.7036	33.7407	42.3269	32.3533	50.6582	43.3064	39.2234
cis-β-Farnesene	41	69	204.188	C15H24	Terpenoids	28973-97-9	1444	citrus, green	21.6807	17.1051	24.0327	10.2859	9.44894	9.42532	53.0493	40.0632	37.2459	15.3682	21.7076	15.2917	15.4756	16.3304	15.4263	65.4934	55.5348	43.9016	28.9125	30.9887	31.6889	16.9824	18.9482	17.7913	59.1596	72.684	66.3587	32.7756	32.2274	31.3118
α-Cubebene	161	105	204.188	C15H24	Terpenoids	17699-14-8	1351	herbal, waxy	21.6759	20.0533	30.1622	14.6166	13.4182	13.5208	25.8509	18.6606	19.8466	236.135	252.575	206.422	228.733	234.232	199.512	232.978	202.859	227.112	104.278	113.243	132.309	101.273	111.938	107.03	46.3714	64.1439	61.7052	170.181	139.91	130.27
γ-Elemene	121	93	204.188	C15H24	Terpenoids	29873-99-2	1433	green, woody, oily	21.3822	18.9788	23.6203	21.4329	21.5342	22.6449	28.7922	22.6561	25.3832	14.7147	22.1974	18.499	24.5498	20.0093	18.4409	22.2524	18.3019	16.9968	9.71884	11.7972	10.6351	19.8407	25.2293	23.0445	18.1744	22.894	22.7295	21.5231	18.8664	16.8445
α-Farnesene	41	93	204.188	C15H24	Terpenoids	502-61-4	1508	citrus, herbal, lavender, bergamot, myrrh, neroli, green	16.4295	14.6229	18.3804	16.1048	15.3425	14.4743	26.3248	20.6297	24.0155	24.7354	28.1366	25.2835	55.8594	49.5084	44.7573	57.0308	41.8814	37.5127	26.3354	17.5674	19.6847	20.4827	22.9443	21.4456	27.6566	36.3184	31.4354	29.4808	28.131	26.3285
Caryophyllene	93	133	204.188	C15H24	Terpenoids	87-44-5	1432.4957167333	sweet, woody, spice, clove, dry	15.2691	13.2256	23.9074	37.085	34.5461	32.9363	28.4306	22.2981	27.5715	14.6989	14.9611	13.1348	20.6062	18.1352	16.5908	21.2639	18.3997	18.0076	37.6701	41.4028	40.4383	19.0482	22.2566	19.9468	15.7813	20.3882	21.1662	21.06	18.2338	18.0984
Geranic acid	168	69	168.115	C10H16O2	Terpenoids	459-80-3	1356.3224737714	green	13.4081	11.6622	16.2991	11.0255	10.1196	4.90491	15.4331	11.6691	11.3154	14.8089	14.3438	15.0759	12.9058	11.8588	11.2809	17.1209	15.8502	15.5184	10.5809	11.6707	11.6351	12.8915	14.0381	13.9636	42.7473	51.1795	35.881	19.6327	18.4052	16.9954
(Z)-3,7-dimethyl-2,6-Octadienal	152	69	152.12	C10H16O	Terpenoids	106-26-3	1240	sweet, citral, lemon, peel	12.3991	11.2623	13.1485	13.0168	13.1144	11.9032	11.0586	9.5491	10.4905	12.9827	14.5564	14.1804	12.1253	10.0462	9.91331	12.6639	10.3237	7.43057	14.436	15.8773	14.8591	13.9918	16.8471	15.3071	14.4414	19.5258	22.02	18.4549	15.6138	14.0797
(+)-α-Pinene	93	91	136.125	C10H16	Terpenoids	7785-70-8	936.472424557752	harsh, terpene, aromatic, minty	6.93175	6.95969	9.496	6.05277	6.07369	5.95925	15.901	12.0746	8.95485	9.2799	10.6277	9.8948	11.124	7.00346	9.31845	17.1114	16.3719	13.7957	11.8532	18.6407	20.9247	14.3045	17.7429	14.872	13.5316	14.5505	12.9001	10.9138	11.2921	10.8761
α-Pinene	93	91	136.125	C10H16	Terpenoids	80-56-8	936.358894105373	fresh, camphor, sweet, pine, earthy, woody	6.93175	6.95969	9.496	6.05277	6.07369	5.95925	15.901	12.0746	8.95485	9.2799	10.6277	9.8948	11.124	7.00346	9.31845	17.1114	16.3719	13.7957	11.8532	18.6407	20.9247	14.3045	17.7429	14.872	13.5316	14.5505	12.9001	10.9138	11.2921	10.8761
Cedrol	95	150	222.198	C15H26O	Terpenoids	77-53-2	1600	cedarwood, woody, dry, sweet	5.88946	5.13315	6.87707	6.44252	6.78685	5.36999	13.3485	11.4743	16.4624	7.19389	6.73651	5.34962	6.63095	5.50219	4.938	14.6237	10.3258	10.1902	6.80716	7.35506	6.90737	6.25088	7.77374	7.47855	8.78858	10.2469	12.4971	10.5652	10.5803	8.46649
α-Irone	121	93	206.167	C14H22O	Terpenoids	79-69-6	1526	orris, floral, berry, violet, woody, powdery	5.79357	4.83064	7.22273	5.24252	6.41364	4.55695	11.261	8.5331	10.6003	18.4755	19.5437	18.0753	26.8017	18.9117	16.6482	18.713	16.177	15.8615	11.9645	12.2044	13.5938	17.3572	20.1915	19.003	9.6689	12.34	12.9216	14.9266	14.8576	14.3552
trans-Carveol	109	84	152.12	C10H16O	Terpenoids	1197-07-5	1217	caraway, solvent, spearmint	4.34141	3.33198	4.03252	5.60979	3.4482	3.47185	3.96805	2.67674	3.1929	4.5472	4.65214	3.62552	4.18852	2.88188	2.71811	4.7612	3.93625	3.7844	3.78875	3.95225	3.89365	5.85957	5.17783	4.97176	4.75662	5.4267	5.70267	4.51885	4.54984	3.79256
Benzoic acid	105	122	122.037	C7H6O2	Acid	65-85-0	1160.81370449679	faint, balsamic, urine	313.224	246.218	368.181	334.569	345.282	314.501	299.647	192.591	196.377	269.916	285.475	270.237	274.4	256.576	254.285	207.598	136.767	125.646	148.832	165.013	249.685	203.789	243.551	188.051	222.979	229.588	131.188	280.979	304.197	298.92
Benzeneacetic acid	91	136	136.052	C8H8O2	Acid	103-82-2	1262	sweet, honey, floral, honeysuckle, sour, waxy, civet	297.184	241.777	334.39	300.575	253.705	256.479	83.372	63.8773	43.2594	245.856	255.422	253.849	198.177	166.244	145.656	65.2024	50.8062	43.8527	31.7881	28.8956	34.3525	112.464	127.787	138.058	33.0178	45.114	35.2752	107.738	145.159	178.626
Octanoic acid	60	73	144.115	C8H16O2	Acid	124-07-2	1172.43040685225	rancid, cheese, fatty, acid, sweaty	116.237	130.915	144.503	155.702	127.786	132.516	139.015	134.962	145.75	146.807	151.479	136.41	132.584	118.527	114.984	160.453	146.315	152.28	145.021	127.377	72.5457	125.386	132.147	99.999	109.524	97.7518	179.276	172.287	131.823	150.12
Undecylenic acid	55	41	184.146	C11H20O2	Acid	112-38-9	1456.20354488279	sweet, woody	29.6035	25.8315	33.2597	59.2134	15.2668	15.1917	48.1022	37.3428	40.2186	27.6459	30.8248	29.0703	83.8362	73.8425	70.2386	58.6297	47.2368	46.2615	169.399	191.193	186.785	48.3965	61.63	59.4016	52.3609	65.653	58.6458	134.952	106.586	125.838
(E)-2-Hexenoic acid	73	68	114.068	C6H10O2	Acid	13419-69-7	982	powerful, fruity, sweet, warm, herbal	21.4668	14.0796	11.1281	37.8611	33.1252	36.7735	15.7642	7.62795	6.60057	41.6428	31.8658	32.7062	42.3668	37.1345	28.8409	33.8791	30.8868	27.0084	16.8513	25.132	14.8884	32.954	35.7297	31.6975	29.5365	34.4966	36.0048	49.8464	26.7862	41.0273
Hexanoic acid	60	73	116.084	C6H12O2	Acid	142-62-1	987.200832466181	rose, geranium, cheese, fatty	17.4958	2.40869	4.01728	59.0516	46.3833	49.1236	21.9393	14.8743	14.5362	70.9338	52.1024	47.1158	61.3844	47.6344	36.656	49.3071	48.434	36.8792	23.0298	32.1131	23.1452	37.5222	160.45	129.993	21.0487	16.882	11.0476	79.4313	48.7705	61.1842
2-Heptenoic acid	73	41	128.084	C7H12O2	Acid	18999-28-5	1081	green, grassy, fruity, ethereal	16.5388	14.6491	14.7491	21.6857	19.5611	18.8446	13.6714	13.1462	13.1508	4.58938	4.73441	4.49694	8.70349	6.04511	7.39079	10.8428	10.4209	7.76015	5.28669	5.37131	5.67034	4.41783	2.92122	4.57561	3.99643	5.3197	5.70399	8.46402	9.75676	9.45773
Heptanoic acid	60	73	130.099	C7H14O2	Acid	111-14-8	1079.91407089151	rancid, sour, cheese, sweaty	15.0597	10.1549	14.2188	24.0934	24.3173	20.8222	15.8357	12.21	14.3084	16.7357	12.0171	11.8159	15.9423	12.859	11.7724	20.2411	13.9508	14.2417	14.0191	13.9823	15.3522	14.487	19.7502	12.4803	7.47207	7.80262	8.27886	17.9398	12.6067	17.4872
4-methoxy-Benzoic acid	135	152	152.047	C8H8O3	Acid	100-09-4	1424.27184466019	faint, putrid, sweet, cadaverous	13.7306	12.2227	14.8483	12.1001	10.7655	9.90957	20.2021	15.6384	17.0188	19.0459	16.1673	9.10162	14.1687	12.7405	12.1178	23.9304	22.485	20.6523	11.8916	14.069	13.3926	11.0549	23.4494	10.7845	19.4043	23.3595	26.3002	15.5722	14.8851	15.5151
(Z)-2-Decenal	41	55	154.136	C10H18O	Aldehyde	2497-25-8	1252	tallow	2698.55	2100.58	2613.32	2268.68	2062.51	2079.68	515.474	415.133	435.72	1941.1	2083.86	1839.65	1299.94	1076.37	960.63	313.616	248.494	214.891	152.9	176.18	149.799	673.74	863.136	894.188	144.256	187.133	208.05	1352.63	1148.09	1175.11
5-methyl-2-Furancarboxaldehyde	110	109	110.037	C6H6O2	Aldehyde	620-02-0	964.602683178535	spice, caramel, maple	2084.52	1674.9	1907.17	1925.78	1604.63	1733.05	1766.39	1543.49	1720.18	1962.04	2099.59	1876.95	1996.74	1757.83	1620.22	2087.14	2105.5	2042.76	1729.16	1850.63	1686.15	1837.75	1711.96	1777.94	1564.37	2151.79	2345.72	2218.53	1923.91	1843.86
(Z)-6-Nonenal	55	41	140.12	C9H16O	Aldehyde	2277-19-2	1103.52187833511	green, cucumber, melon, cantaloupe, honeydew, waxy, vegetable, orris, violet, leafy	1662.85	1465.24	1688.5	1335.1	1182.64	1148.44	1136.57	977.797	1100.42	1488.5	1586.01	1480.37	1732.4	1560.71	1479.11	1300.59	1647.02	1352.21	870.558	910.109	895.262	1386.45	1346.32	1392.84	804.762	1068.62	1222.27	1615.14	1523.85	1532.92
2-Isopropyl-5-methylhex-2-enal	41	43	154.136	C10H18O	Aldehyde	35158-25-9	1106	herbal, lavender, woody, green, blueberry, tomato	1083.73	953.98	1131.68	892.526	793.771	770.473	804.215	668.901	741.496	989.833	1048.68	980.499	1125.78	1011.74	949.345	1146.27	1124.73	828.329	640.545	799.329	944.067	938.7	918.716	950.265	544.382	730.297	821.153	1049.13	1012.74	1052.87
Nonanal	57	41	142.136	C9H18O	Aldehyde	124-19-6	1105.02673796791	aldehyde, citrus, orange peel	805.015	702.077	951.491	861.317	926.836	814.549	581.598	383.239	359.647	1352.09	1474.79	1391.81	121.811	115.096	108.789	1087.27	254.624	252.382	687.31	811.485	878.827	280.218	1338.51	1257.82	117.479	128.656	112.179	1163.22	1142.2	1107.39
Dodecanal	41	57	184.183	C12H24O	Aldehyde	112-54-9	1409	soapy, waxy, aldehydic, citrus, green, floral	503.81	424.965	582.667	67.0606	62.0415	58.7348	192.391	145.462	247.564	87.652	96.4503	100.062	94.9063	83.9113	79.5367	270.255	235.942	359.326	106.919	118.703	113.388	112.863	126.9	124.828	451.148	273.745	376.881	688.968	667.477	665
(E)-4-Nonenal	122	41	140.12	C9H16O	Aldehyde	2277-16-9	1105	fruity	417.294	407.909	529.953	473.705	464.512	391.976	352.941	231.623	257.331	471.736	551.173	478.078	734.604	513.378	546.324	480.379	514.66	417.155	463.837	478.546	422.148	1300.84	1265.9	1577.95	568.422	737.959	792.934	495.927	593.079	516.391
(E)-2-Decenal	83	41	154.136	C10H18O	Aldehyde	3913-81-3	1263	waxy, fatty, earthy, green, cilantro, mushroom, aldehydic, fried, chicken, fatty, tallow	384.045	297.8	384.182	330.048	289.965	290.175	68.6733	66.1583	72.4843	285.069	286.866	262.812	181.599	172.697	157.515	47.8136	36.5244	36.0706	29.6267	42.7409	30.8486	115.23	122.156	122.68	26.2919	30.1953	27.8684	180.258	172.458	187.98
(Z,Z)-3,6-Nonadienal	81	41	138.104	C9H14O	Aldehyde	21944-83-2	1100	fatty, soapy, cucumber	351.791	311.27	361.349	187.149	159.207	147.718	283.832	248.635	131.544	354.258	376.305	368.049	410.83	380.559	360.461	323.093	342.643	350.678	153.918	161.177	155.651	199.801	199.034	285.046	85.8741	241.991	159.654	328.808	312.185	311.732
BenzAldehyde	77	106	106.042	C7H6O	Aldehyde	100-52-7	962.460896767466	sweet, bitter, almond, cherry	185.467	166.593	185.198	180.403	151.083	145.307	186.096	163.184	182.449	365.284	373.062	367.316	338.404	295.427	279.733	351.606	359.158	348.487	192.037	210.14	223.453	228.641	219.499	227.352	200.839	279.931	309.346	285.322	266.34	275.758
5-Hydroxymethylfurfural	97	126	126.032	C6H6O3	Aldehyde	67-47-0	1232	fatty, buttery, musty, waxy, caramel	149.912	126.691	158.451	146.838	139.949	142.271	138.578	118.169	121.712	133.826	168.209	129.614	129.433	139.763	109.317	122.196	108.096	102.442	141.97	149.3	135.051	146.694	151.899	151.189	129.657	162.078	154.925	162.614	148.315	146.613
Benzeneacet aldehyde	91	92	120.058	C8H8O	Aldehyde	122-78-1	1045.59613319012	floral, honey, rose, cherry	133.456	142.381	171.165	230.26	208.683	200.975	416.855	313.587	327.046	66.4678	69.6207	65.8936	89.1626	97.4677	98.8153	249.654	152.375	131.025	32.3324	34.6812	32.7303	158.635	253.785	132.57	74.6041	101.773	102.522	146.193	155.946	140.105
(E)-4-Decenal	84	41	154.136	C10H18O	Aldehyde	65405-70-1	1198	fresh, aldehydic, citrus, orange, mandarin, tangerine, green, fatty	100.751	85.3063	118.855	95.9	94.4798	89.3865	90.253	63.0805	68.8918	80.7099	90.1135	85.7859	96.5164	89.7669	85.2068	83.3551	77.817	73.8619	61.9392	66.5036	77.7857	89.8795	96.7114	88.4193	185.615	209.563	177.894	101.773	100.127	98.9133
(E)-2-Nonenal	83	55	140.12	C9H16O	Aldehyde	18829-56-6	1161.20597652081	fatty, green, cucumber, aldehydic, citrus	69.9083	79.3121	80.8196	81.1146	82.5664	54.9196	99.8952	72.1603	88.2706	48.8449	56.205	50.3659	26.3771	29.1627	20.1108	43.5281	27.7449	35.9979	68.7842	69.1116	73.0334	49.7611	55.9685	50.9617	40.407	58.1508	55.9543	48.6476	31.82	47.9796
Decanal	112	41	156.151	C10H20O	Aldehyde	112-31-2	1206.42895732037	sweet, aldehydic, waxy, orange peel, citrus, floral	68.7918	58.916	71.2213	62.7839	65.1754	57.6176	59.5621	41.1773	40.9573	47.3549	57.6582	55.1439	62.6151	52.3477	49.1725	54.9063	48.8084	44.3407	41.02	41.0372	51.0159	59.1521	66.6311	59.2616	109.745	123.674	122.41	60.4401	68.1778	69.5781
Heptanal	70	41	114.104	C7H14O	Aldehyde	111-71-7	901.304121022431	fresh, aldehydic, fatty, green, herbal, wine, ozonous	62.5157	39.3762	76.8955	113.518	99.767	95.97	72.5832	64.0453	70.0808	118.395	130.78	95.6226	130.389	113.725	108.318	120.107	128.366	64.2262	65.2596	66.916	65.8973	138.044	128.827	130.261	120.961	161.054	179.305	69.2185	92.794	99.2688
(E)-2-Octenal	41	55	126.104	C8H14O	Aldehyde	2548-87-0	1057.36392742796	fresh, cucumber, fatty, green, herbal, banana, waxy, leafy	58.9065	54.1893	81.7798	58.7063	64.8186	69.218	157.787	105.289	84.394	107.876	119.661	141.376	63.9227	76.9082	57.782	119.711	104.603	97.0455	198.945	231.526	261.253	94.5918	90.5383	96.0108	48.7828	39.6077	29.6773	113.669	114.273	118.45
(E,E)-2,4-Undecadienal	81	41	166.136	C11H18O	Aldehyde	30361-29-6	1430	oily, caramel, spicy, citrus, buttery, baked	43.4036	37.2396	49.7292	16.8878	14.8715	14.93	74.4675	52.0529	61.5079	30.4328	32.8104	29.4118	27.8369	23.9885	21.9061	80.4442	74.5094	69.5276	41.1974	43.7758	46.7817	37.7527	37.6506	40.7985	74.4647	85.1779	87.4152	55.596	50.9392	47.6226
Undecanal	126	57	170.167	C11H22O	Aldehyde	112-44-7	1308.44370860927	waxy, soapy, floral, aldehydic, citrus, green, fatty, fresh	41.6458	36.8388	44.4124	7.38042	7.76862	7.16914	40.9655	30.8229	36.8779	21.5946	23.8011	21.2343	14.6017	13.3319	12.2141	92.2213	83.5188	84.9406	45.1576	48.9991	53.6056	23.9552	26.2694	24.5989	61.4398	72.7452	56.5221	34.1197	44.2735	35.145
4-Methyl-benzAldehyde	119	91	120.058	C8H8O	Aldehyde	104-87-0	1084.21052631579	fruity, cherry, deep, phenol	40.5013	38.2546	46.4132	43.3796	44.3005	41.5479	40.795	34.9717	39.1956	24.0764	27.4193	23.14	31.9604	29.8071	29.2908	8.8908	32.9062	31.9691	34.5383	33.5362	36.8229	20.1105	22.5679	21.8835	29.019	25.9758	29.4216	34.7491	35.7731	35.6774
Piperonal	149	150	150.032	C8H6O3	Aldehyde	120-57-0	1334	heliotrope, flowery, sweet, powdery, coconut, vanilla	38.0265	35.8216	43.639	31.007	36.5311	21.7434	50.6942	30.2969	24.0954	33.5013	35.7121	42.8858	29.8014	39.2088	33.9518	40.9895	41.9696	23.7366	34.7065	32.5983	33.4643	33.1377	15.7491	33.3414	24.4705	83.5665	47.7895	36.2399	47.2351	41.4112
(E,E)-2,6-Nonadienal	41	69	138.104	C9H14O	Aldehyde	17587-33-6	1153	fresh, citrus, green, cucumber, melon	31.1649	26.4501	32.815	35.397	30.2119	30.2145	33.6745	11.8235	32.3296	33.8529	33.5828	31.9126	34.3122	30.0884	27.6219	35.2092	32.5199	31.4224	30.8159	34.0218	32.0229	32.8384	33.2914	33.7194	30.2344	39.3533	51.7174	35.3475	32.2772	32.6204
(E,Z)-2,6-Nonadienal	41	69	138.104	C9H14O	Aldehyde	557-48-2	1154.74919957311	cucumber, green	31.1649	26.4501	32.815	35.397	30.2119	30.2145	33.6745	11.8235	32.3296	33.8529	33.5828	31.9126	34.3122	30.0884	27.6219	35.2092	32.5199	31.4224	30.8159	34.0218	32.0229	32.8384	33.2914	33.7194	30.2344	39.3533	51.7174	35.3475	32.2772	32.6204
2-Nonenal	70	83	140.12	C9H16O	Aldehyde	2463-53-8	1161	fatty, green, waxy, cucumber, melon	30.8218	26.6956	31.071	33.8288	29.2056	29.9312	32.1017	13.3082	28.183	33.2769	31.935	30.089	32.8731	29.029	26.9308	34.291	32.1465	30.5025	30.413	33.2481	31.4758	31.9683	31.6298	32.9119	27.9257	35.5024	38.9655	34.1729	31.1113	30.6049
cis-7-Decen-1-al	41	55	154.136	C10H18O	Aldehyde	21661-97-2	1212	citrus, aldehydic, cucumber	30.2427	26.3008	37.3752	26.7585	27.8011	23.0441	40.1588	29.8623	32.4748	36.0775	38.9409	36.013	29.0191	26.6702	25.6193	36.8608	31.0346	31.4697	43.53	47.4139	52.2057	28.143	31.5723	28.8013	32.7419	38.8235	32.7723	35.4015	34.0022	36.1114
3,4-dimethoxy-Benzaldehyde	166	165	166.063	C9H10O3	Aldehyde	120-14-9	1489	sweet, woody, vanilla	28.102	31.7899	35.4687	32.4484	28.9802	27.9747	30.8394	31.8063	37.9254	30.5998	42.7842	32.8297	25.923	26.8146	29.6318	37.0456	30.0014	38.2773	38.2533	26.5565	27.3867	26.913	40.9975	26.9304	25.0323	31.028	40.4494	26.9414	26.3103	39.6504
(E)-2-Dodecenal	83	41	182.167	C12H22O	Aldehyde	20407-84-5	1468	citrus, metallic, mandarin, orange, waxy, aldehydic	22.6645	20.1039	28.4465	10.3124	9.68957	9.49803	42.5069	20.2203	32.6177	16.0152	16.4985	19.1962	14.2049	11.5445	11.1461	38.0256	39.2656	30.3158	25.3209	27.8658	27.7035	16.7085	18.9157	16.8941	38.6263	48.6138	43.6353	30.8823	29.7584	19.2648
3-methyl-Benzaldehyde	91	119	120.058	C8H8O	Aldehyde	620-23-5	1070.1173959445	sweet, fruity, cherry, benzaldehyde, phenol	22.4269	22.1924	38.7828	24.4573	23.6238	19.2817	21.9579	14.9366	12.9113	23.9257	30.1058	26.1831	31.3088	28.5204	31.0523	18.4391	16.5665	16.2791	19.0455	21.7836	22.0995	19.4489	23.7738	21.3492	11.4276	12.593	12.1767	24.7434	25.5544	24.5477
(E)-2-Heptenal	41	83	112.089	C7H12O	Aldehyde	18829-55-5	957	pungent, green, vegetable, fresh, fatty	17.683	15.0964	17.6451	15.783	14.0637	13.0848	25.8409	20.232	19.9001	16.0451	15.9238	17.8626	16.6964	15.7141	14.7957	19.2076	17.9707	17.6282	22.4534	23.7676	26.7207	16.5101	13.7104	14.2723	7.094	11.5491	11.9074	15.9293	20.5827	17.8343
3-methoxy-Benzaldehyde	136	135	136.052	C8H8O2	Aldehyde	591-31-1	1196	anisic	17.4026	14.8488	18.2635	27.9231	23.0904	22.7912	18.4391	14.897	11.2551	15.7574	13.4759	15.3811	21.7205	17.4899	16.54	14.3895	11.8601	7.32871	20.4041	14.5931	21.0889	21.9381	23.1626	24.2244	15.6934	20.0133	14.6125	21.1368	18.4866	18.3165
Vanillin	151	152	152.047	C8H8O3	Aldehyde	121-33-5	1404.11193603655	sweet, vanilla, creamy, chocolate	17.3165	14.7519	20.8981	15.7814	16.7775	12.5955	35.4355	24.5704	27.4918	28.7931	22.0008	16.9163	20.1371	13.6494	12.9109	42.9878	25.3121	24.0311	14.3586	16.9221	17.2853	10.6499	30.0789	18.9399	29.2352	21.7204	26.6929	27.5653	29.6972	27.091
(Z)-4-Heptenal	41	68	112.089	C7H12O	Aldehyde	6728-31-0	900	oily, fatty, green, dairy, milky, creamy	17.1517	14.1484	12.7435	36.3727	27.1103	26.5794	14.8845	11.9493	14.1035	23.11	30.6941	24.0665	42.7352	37.3305	28.0629	21.9292	23.4201	19.5392	12.6021	13.0615	12.8444	34.3708	35.4109	32.6838	30.3247	28.74	38.9817	25.7024	25.0098	23.2249
2,6-Dodecadien-1-al	111	70	180.151	C12H20O	Aldehyde	21662-13-5	1449	citrus, mandarin, orange, melon	15.0648	13.2379	17.2856	9.35461	9.11232	8.54313	36.8679	22.2417	31.914	12.9545	14.423	12.8342	12.2816	11.4589	10.9401	36.9123	38.0665	30.0581	14.5609	19.4674	15.5874	14.9934	17.5964	16.4279	35.056	45.0242	35.672	24.8231	29.4538	24.1448
4-methoxy-Benzaldehyde	135	107	136.052	C8H8O2	Aldehyde	123-11-5	1259.75148568341	sweet, powdery, mimosa, floral, hawthorn, balsamic	11.9166	9.39143	12.9716	11.8342	7.60291	7.85498	3.60922	3.84328	4.07065	15.3368	16.8521	15.4297	9.17074	7.12414	6.32098	2.71421	2.32957	1.85906	3.35672	3.77166	3.43757	4.35261	5.83668	5.86223	2.04223	2.4889	2.51096	6.24074	7.46382	8.24552
2-ethyl-Benzaldehyde	133	134	134.073	C9H10O	Aldehyde	22927-13-5	1176	nutty, roasted	9.49518	7.76257	9.85371	12.8773	12.4088	11.6032	12.6091	10.7841	9.57875	7.98796	8.26448	6.623	12.1517	7.71916	7.52358	11.0385	10.8326	7.96269	4.53002	4.96012	3.90834	9.70293	11.126	11.2961	11.2108	14.1442	13.2713	12.8565	11.869	8.64988
(E,E)-2,4-Octadienal	124	81	124.089	C8H12O	Aldehyde	30361-28-5	1115	green, fatty, pear, melon, peel	8.94714	7.62785	9.58773	9.03189	8.00526	8.02013	9.71793	8.15453	8.21887	10.4858	11.9548	10.2103	10.9974	8.69767	8.41611	9.84691	9.80361	8.91564	7.38258	8.65921	7.619	11.6822	10.2729	10.5488	10.3091	12.7863	15.8083	9.51306	9.59563	9.41281
4-ethyl-Benzaldehyde	134	133	134.073	C9H10O	Aldehyde	4748-78-1	1180	bitter, almond, sweet, anisic	7.87563	6.41135	8.13609	11.302	9.96998	10.4302	11.8373	8.88496	9.97501	6.68989	7.28575	5.93571	9.04281	7.01254	7.27869	9.95246	9.86985	9.07498	3.6372	4.33943	3.37672	7.76618	10.4966	9.8803	8.73237	11.7224	12.848	10.3324	8.32152	8.0082
(Z)-3-Hexenal	69	98	98.073	C6H10O	Aldehyde	6789-80-6	800	green, fatty, grassy, weedy, fruity, apple	7.32111	6.39365	10.1782	8.9589	8.29729	8.91544	9.26433	8.03115	7.24942	8.0253	6.79633	8.18668	12.0011	7.6464	8.18452	10.841	9.74331	7.7995	4.59378	6.25662	6.21309	6.19165	8.97085	9.21936	8.02244	8.17176	8.31531	11.5693	9.92711	8.84434
trans-4-Methoxycinnamaldehyde	162	131	162.068	C10H10O2	Aldehyde	24680-50-0	1570	spicy, floral, sweet, cinnamon, cherry, vanilla	6.96469	5.80974	7.17902	28.2584	31.3204	30.3401	7.50853	5.92563	6.22439	19.469	18.3114	14.0072	69.4933	57.1259	48.5727	21.717	16.2046	15.0222	11.7354	13.1552	11.6973	21.2554	42.1679	39.4752	21.7481	27.205	28.747	30.7247	25.4235	23.8393
4-Methoxycinnamaldehyde	162	131	162.068	C10H10O2	Aldehyde	1963-36-6	1576.49164677804	spicy, cinnamon, sweet, cherry, vanilla, floral	6.96469	5.80974	7.17902	28.2584	31.3204	30.3401	7.50853	5.92563	6.22439	19.469	18.3114	14.0072	69.4933	57.1259	48.5727	21.717	16.2046	15.0222	11.7354	13.1552	11.6973	21.2554	42.1679	39.4752	21.7481	27.205	28.747	30.7247	25.4235	23.8393
4-methyl-Benzeneacetaldehyde	105	77	134.073	C9H10O	Aldehyde	104-09-6	1120	fresh, sweet, green, cortex, lilac, narcissus	5.94977	5.55895	5.30216	19.9917	15.9123	17.7761	29.174	16.9174	18.274	7.0605	20.6924	4.81433	39.3875	34.2971	31.4674	28.4331	36.2777	33.5459	3.40431	4.44694	10.2019	48.379	56.8879	54.9765	30.5119	35.428	27.4796	24.643	21.6087	26.4665
2-methyl-Phenol	108	107	108.058	C7H8O	Phenol	95-48-7	1052.72145144077	phenol	242.287	207.981	226.368	315.587	260.334	257.168	198.907	177.926	199.79	208.096	243.103	208.768	190.438	176.587	174.453	219.363	191.558	197.458	181.927	132.768	123.971	233.641	218.652	238.744	148.274	201.16	215.659	199.302	184.52	192.076
4-propyl-Phenol	107	136	136.089	C9H12O	Phenol	645-56-7	1257.49730312837	medicinal, phenol	223.446	178.687	232.797	203.369	176.166	178.354	31.516	25.6059	27.0177	115.588	173.306	164.79	119.735	99.1195	88.929	24.0036	18.7001	16.7166	11.3444	12.9356	10.712	46.7322	61.0498	80.5965	10.9115	13.7922	15.5654	82.8691	72.351	82.9876
Phenol	66	94	94.042	C6H6O	Phenol	108-95-2	980.699008868023	phenol, medicinal	184.971	118.824	210.252	195.838	151.255	172.439	181.748	165.811	146.413	207.028	203.798	169.682	210.974	160.914	156.114	219.779	188.585	174.769	161.623	207.875	163.469	171.186	223.189	226.447	181.617	245.584	262.048	206.695	173.499	178.598
p-Cresol	107	108	108.058	C7H8O	Phenol	106-44-5	1073.39055793991	phenol, narcissus, animalic, mimosa	36.1506	34.7247	33.853	45.3433	40.0252	39.466	40.1918	31.3856	32.777	55.8841	44.5476	30.5078	52.9247	43.9361	28.4932	51.0902	44.3216	37.1372	33.201	84.0556	76.6057	32.1765	58.0656	72.6999	58.6296	73.7812	76.4824	51.5815	46.89	44.6303
4-ethyl-Phenol	107	122	122.073	C8H10O	Phenol	123-07-9	1165.40106951872	phenol, leathery	31.9071	24.681	37.265	33.0707	34.8116	31.7205	29.7657	19.6347	19.7993	20.9018	49.52	48.8468	19.9212	19.1118	25.8338	20.9132	10.3803	13.3617	26.8278	28.235	19.2192	21.2536	24.5949	18.62	23.143	23.7325	13.8213	28.5064	30.8602	30.1327
4-ethyl-2-methoxy-Phenol	137	152	152.084	C9H12O2	Phenol	2785-89-9	1281.96544276458	clove, candy	30.4956	28.8364	36.0215	28.0924	22.1095	20.8572	14.8633	10.627	13.1583	16.9229	17.326	17.4775	12.5215	11.4476	10.9568	9.60389	9.69137	10.2358	8.55436	7.74302	7.01315	7.95162	7.02536	6.54326	8.17094	10.1334	10.6747	17.3743	17.6939	13.2807
2,4-Di-tert-butylphenol	206	191	206.167	C14H22O	Phenol	96-76-4	1512.57449344458	phenol	30.4858	37.892	33.4011	26.6066	23.4903	25.1608	40.0268	55.9414	43.5624	39.8021	46.0968	29.923	22.4198	25.0099	19.0728	57.9556	39.3314	36.9869	60.1025	44.5974	46.0676	32.1865	35.6644	33.0099	27.9983	33.4253	32.1674	25.0808	23.1412	26.936
3-Methoxy-5-methylphenol	138	109	138.068	C8H10O2	Phenol	3209-13-0	1318	oakmoss, fruity, iodine, woody, hay	17.8171	16.6967	21.433	11.3449	10.5479	10.176	21.816	16.8296	19.5623	28.8588	31.669	29.2975	33.4843	29.6981	28.6793	45.4316	39.3571	39.1513	16.66	18.3936	19.552	12.7275	11.7737	11.4166	21.5654	24.4368	29.9718	29.4584	26.8347	27.2839
Resorcinol	82	110	110.037	C6H6O2	Phenol	108-46-3	1277.65785213168	nutty, creamy, phenol, hawthorn, musty	10.7332	10.6062	13.1942	5.58322	5.60834	4.96509	23.6741	16.9371	21.0078	14.8733	22.3566	20.1023	9.77574	7.7494	8.7913	18.7762	16.875	11.1752	32.8314	38.1998	40.2337	70.4738	84.7092	10.5331	15.4311	20.9957	8.64071	11.0603	15.1474	16.3607
4-(2-aminoethyl)-Phenol	137	108	137.084	C8H11NO	Phenol	51-67-2	1661	mild, meaty, dirty, cooked, phenol, rubbery	9.04476	8.28857	8.66609	8.12958	8.61916	8.64357	8.74073	9.25257	10.9657	14.3363	12.3693	8.88109	12.0981	9.90693	9.91919	9.48006	13.5391	10.7705	8.92349	8.75444	6.49928	8.44859	15.5503	11.0344	10.0875	12.6836	10.1629	14.0419	11.492	10.9338
Naphthalene	128	129	128.063	C10H8	Aromatics	91-20-3	1189.55223880597	pungent, dry, tarry	221.565	206.309	275.173	235.872	190.344	195.682	220.205	189.943	243.901	240.209	314.494	292.7	207.053	182.278	187.985	253.195	228.054	210.036	281.973	285.077	298.421	184.555	209.211	198.153	209.323	294.706	319.048	353.178	350.911	366.117
Toluene	91	92	92.063	C7H8	Aromatics	108-88-3	763	sweet	71.5917	61.3195	77.6395	80.4186	80.6768	78.8459	84.7943	88.7359	79.0446	86.6714	79.2771	93.6018	94.075	93.2208	96.9229	96.1138	114.306	105.749	127.627	124.245	118.609	75.2682	82.1822	73.0257	90.6319	93.2846	88.9962	98.1175	100.88	110.325
1,2,4,5-tetramethyl-Benzene	119	134	134.11	C10H14	Aromatics	95-93-2	1115	rancid, sweet	56.9678	54.2006	67.8491	54.2998	48.573	42.4428	59.3472	53.0474	39.2416	40.1528	43.922	42.3204	52.5313	39.4089	38.5058	43.6263	41.2431	42.484	68.5406	78.9774	75.2095	36.9144	39.1396	34.044	34.8946	42.1141	37.9515	56.45	60.6809	46.2903
p-Xylene	91	106	106.078	C8H10	Aromatics	106-42-3	871.103742302226	strong, sweetish	52.2355	58.2793	62.2475	53.2767	52.201	52.5341	70.5815	61.667	64.6208	62.037	66.6521	67.8889	63.7261	60.7262	65.7341	67.485	83.9906	74.5011	123.35	124.417	126.855	50.4327	55.6003	51.2017	53.7027	74.3234	73.4818	86.8619	88.279	92.5074
1,3-dimethyl-Benzene	91	106	106.078	C8H10	Aromatics	108-38-3	870.582662245381	plastic	52.2355	58.2793	62.2475	53.2767	52.201	52.5341	70.5815	61.667	64.6208	62.037	66.6521	67.8889	63.7261	60.7262	65.7341	67.485	83.9906	74.5011	123.35	124.417	126.855	50.4327	55.6003	51.2017	53.7027	74.3234	73.4818	86.8619	88.279	92.5074
2-methyl-Naphthalene	142	141	142.078	C11H10	Aromatics	91-57-6	1297	sweet, floral, woody	42.5498	36.4047	50.7154	39.0781	36.0851	33.7592	49.3225	38.4259	43.6092	49.1702	52.2283	49.1431	41.5698	37.3078	34.2526	47.9259	38.7094	39.4855	46.0034	47.1475	48.7755	35.9477	40.6643	36.8747	53.669	74.4295	76.9736	51.249	49.376	50.3042
1-methyl-Naphthalene	142	141	142.078	C11H10	Aromatics	90-12-0	1307	naphthyl, chemical, medicinal, camphor	42.5498	36.4047	50.7154	39.0781	36.0851	33.7592	49.3225	38.4259	43.6092	49.1702	52.2283	49.1431	41.5698	37.3078	34.2526	47.9259	38.7094	39.4855	46.0034	47.1475	48.7755	35.9477	40.6643	36.8747	53.669	74.4295	76.9736	51.249	49.376	50.3042
1,2,4-trimethyl-Benzene	105	120	120.094	C9H12	Aromatics	95-63-6	994.943240454076	plastic	33.896	33.7939	43.6166	36.3795	33.3781	32.2334	23.1955	18.8192	18.9751	17.4937	20.9608	28.3865	28.2419	26.5914	30.3896	23.5645	24.8947	22.5883	19.3041	20.6804	20.4735	22.1428	18.3247	14.7928	19.7869	24.6684	27.3723	23.392	32.9997	33.0651
Styrene	104	103	104.063	C8H8	Aromatics	100-42-5	893	penetrating, balsamic, gasoline	23.1627	28.3299	26.9279	24.3961	22.2132	22.9437	34.2268	38.4666	44.7677	34.608	42.7354	36.2115	39.2888	35.139	35.4726	45.801	53.3917	33.3659	127.831	129.364	134.939	39.224	32.6473	37.7277	25.5857	34.6553	35.9958	46.3243	45.8833	48.0587
p-Cymene	134	119	134.11	C10H14	Aromatics	99-87-6	1025.98719316969	woody, citrus	20.8314	34.6333	25.646	19.1802	16.8025	15.3933	20.7343	15.9	17.8292	15.5194	16.038	14.9075	15.3578	13.8099	14.4173	13.4947	13.778	12.9218	10.6435	10.8671	12.0441	10.6229	11.3362	9.48134	9.23805	10.7651	10.1221	17.6431	17.667	16.1755
Hexa-2,4-diyn-1-ylbenzene	153	152	154.078	C12H10	Aromatics	520-74-1	1501	sweet, anisic, methyl chavicol, chavicol	19.265	19.6911	23.2019	16.5015	11.6805	11.2465	12.445	13.132	17.4969	20.8068	28.6094	21.8514	16.5326	10.9148	11.6321	19.3749	18.0983	15.8568	26.5968	18.4664	11.1526	11.1003	17.7057	11.0085	14.9898	18.8572	14.9884	17.4134	16.801	20.6505
2,6-dimethyl-Naphthalene	156	141	156.094	C12H12	Aromatics	581-42-0	1411.85567010309	grassy	8.45674	7.10708	9.83041	8.64517	9.25527	8.01139	13.5812	10.8709	11.3218	11.272	9.69587	9.31434	8.74417	8.22958	7.26613	11.3404	9.15163	8.97137	11.8424	12.5867	13.5158	5.5098	10.6345	7.84642	11.0341	14.6573	12.3789	11.693	9.99769	10.2367
1-methoxy-Cyclohexene	112	84	112.089	C7H12O	Aromatics	931-57-7	1014	herbal, spice	8.4502	9.59535	13.3714	9.57088	10.3266	8.27025	16.8217	10.1796	10.8494	12.3324	15.6664	13.8335	10.5717	8.84865	9.03276	10.1731	9.94403	10.4225	17.8014	20.6119	22.976	9.65671	10.3251	8.26929	4.71578	5.49813	5.73476	13.8547	13.8587	12.1782
2-methoxy-4-propyl-Phenol	166	137	166.099	C10H14O2	Aromatics	2785-87-7	1373	clove, sharp, spicy, sweet, phenol, powdery, allspice	3.88289	3.4688	4.58095	2.32798	1.87783	1.85474	3.81423	2.43676	3.03086	2.39081	4.08998	2.30016	2.43725	2.4197	2.045	2.94454	2.64954	3.24293	2.90367	3.49508	3.28595	1.90234	2.29875	2.26111	5.27003	6.1174	6.77656	4.27978	4.71137	4.67006
Anethole	148	147	148.089	C10H12O	Aromatics	104-46-1	1287	sweet, exotic, flowery, stewed	2.68874	3.48913	4.83797	5.10379	4.97395	0.750233	0.614367	0.663828	5.36452	0.269998	5.45271	5.11937	4.85562	0.567665	0.579618	2.71715	3.75147	3.8074	6.86788	7.47232	7.48943	6.7159	7.88728	7.3013	0.82631	7.55473	8.42968	7.03939	6.27795	5.62061
Phenylethyl alcohol	91	92	122.073	C8H10O	Alcohol	60-12-8	1116.09989373007	fruity, rose, sweet, apple	1241.46	782.741	1205.67	896.153	733.851	802.967	376.41	363.673	230.466	1326.3	1677.66	1424.6	1461.67	1201	1033.27	875.92	892.479	806.516	612.424	1005.54	704.247	3082.15	2773.75	3670.22	1428.22	1677.2	1855.4	1254.53	1289.83	1288.1
1-Nonanol	56	55	144.151	C9H20O	Alcohol	143-08-8	1170.64171122995	fresh, clean, fatty, floral, rose, orange, dusty, wet, oily	379.66	337.836	418.583	394.427	373.722	348.071	342.089	293.747	312.13	431.974	458.857	415.04	415.108	369.954	355.048	387.894	361.317	367.127	340.023	345.72	316.455	387.426	417.351	401.462	450.705	536.346	555.184	447.522	412.601	410.809
(6Z)-Nonen-1-ol	67	41	142.136	C9H18O	Alcohol	35854-86-5	1171	fresh, green, melon, waxy, honeydew, cantaloupe, cucumber, clean	258.033	295.354	296.959	371.121	315.519	311.797	410.483	273.608	324.196	95.5093	119.217	92.0666	108.653	90.6372	83.6907	140.064	209.222	132.114	106.367	92.2463	95.769	175.517	197.77	167.779	83.2177	128.9	139.126	174.192	195.423	178.134
(E)-2-Octen-1-ol	57	41	128.12	C8H16O	Alcohol	18409-17-1	1067.61546723953	green, citrus, vegetable, fatty	175.439	153.214	204.749	157.677	96.6144	145.109	158.189	62.5462	116.867	196.454	217.546	207.534	211.909	181.966	179.702	167.543	156.261	143.328	96.1898	109.961	114.727	167.548	207.017	202.548	161.541	182.625	174.554	168.936	180.806	177.209
2-butyl-2-Octenal	41	55	182.167	C12H22O	Alcohol	13019-16-4	1378	aldehydic, green, watery, fruity, metallic, oily, tropical, fatty, sweaty, goaty	128.821	105.325	131.851	676.64	605.095	593.777	249.449	197.119	209.261	100.17	108.649	85.1542	1087.49	918.707	825.881	360.776	306.49	273.837	203.1	229.235	219.959	913.548	960.418	990.323	454.135	535.177	589.544	514.018	509.012	485.731
trans,cis-2,6-Nonadien-1-ol	79	69	140.12	C9H16O	Alcohol	28069-72-9	1170	green, cucumber, oily, violet, leafy	122.214	136.789	132.593	223.55	141.555	149.412	196.914	196.208	151.441	74.5208	114.918	42.5093	104.973	95.7859	90.1891	150.349	138.427	141.076	140.266	129.502	125.483	50.8244	94.5601	49.7781	59.4186	73.2123	94.6953	138.418	93.8287	124.306
1-Octanol	56	55	130.136	C8H18O	Alcohol	111-87-5	1069.76369495166	intense citrus, rose	108.605	95.5247	116.78	117.304	97.3803	101.161	89.5211	57.8047	78.6199	136.524	150.607	132.758	143.045	121.319	117.023	108.893	108.527	99.8003	80.5583	84.5404	82.404	120.638	138.2	135.533	109.245	136.998	150.583	113.757	113.394	120.937
1-Heptanol	56	70	116.12	C7H16O	Alcohol	111-70-6	970.422535211268	grassy	107.775	93.2765	105.207	105.726	93.5349	93.3685	100.71	85.8914	93.0816	110.339	109.005	106.843	108.56	95.8835	92.0444	114.796	116.136	112.777	98.299	109.335	86.9228	101.867	97.1976	98.4279	68.9709	96.7848	81.2173	114.694	87.1638	82.634
1-Decanol	70	55	158.167	C10H22O	Alcohol	112-30-1	1271.52890329552	fatty, waxy, floral, orange, sweet, watery	96.3314	84.3327	121.402	83.5904	93.4423	75.3206	294.179	209.566	217.643	198.322	223.327	210.644	90.3377	82.9107	84.0967	200.533	175.875	168.549	377.707	433.452	456.864	150.161	182.317	182.639	75.4602	94.2555	70.2347	168.327	168.933	177.239
(E,E)-2,4-Heptadien-1-ol	77	79	112.089	C7H12O	Alcohol	33467-79-7	1004	green, fruity, nutty, cheese	91.2485	97.2213	114.749	50.4692	67.0657	61.093	22.6381	18.6199	24.2535	39.1221	26.4161	54.8538	36.8657	44.3756	48.9206	13.5118	25.7963	23.8273	18.7003	13.5503	21.7296	40.222	19.7243	19.5659	11.859	12.5356	15.6192	38.9257	63.344	47.5938
2,4-Decadien-1-ol	41	55	154.136	C10H18O	Alcohol	14507-02-9	1274	fatty, waxy, citrus, melon	70.6103	49.1671	86.138	52.4437	52.5822	46.5376	158.92	111.327	143.426	132.961	151.088	114.795	51.2342	46.9058	45.2247	108.445	95.4583	97.7635	203.634	235.898	245.573	91.3086	108.918	100.476	52.2948	60.9941	56.0287	111.538	91.0429	97.4802
1-Octen-3-ol	72	99	128.12	C8H16O	Alcohol	3391-86-4	979.760041731873	fatty, fruity, grassy, mushroom, perfumy, sweet	61.4183	57.9312	50.6379	42.6828	29.8681	29.9034	51.9435	43.8923	43.5065	77.708	83.4286	72.5234	45.304	34.0884	33.1636	57.3963	50.6361	48.896	70.7077	75.6332	64.406	39.4641	39.9089	42.0269	43.0823	55.4947	55.1837	45.3097	39.5561	40.5168
2-Heptanol	45	55	116.12	C7H16O	Alcohol	543-49-7	900.361197110423	fruity, mouldy, musty, mushroom	58.7475	24.6986	24.4439	77.1026	44.5427	33.0591	115.871	102.857	95.9531	21.8158	54.4249	93.3678	23.4929	63.5839	25.7229	157.941	145.188	192.357	50.3379	65.9998	51.4809	15.8218	12.1646	9.43802	135.067	183.207	108.656	121.724	93.0827	105.267
4-hydroxy-Benzenemethanol	95	77	124.052	C7H8O2	Alcohol	623-05-2	1426	fruity, bitter, almond, sweet, coconut	41.5775	33.7252	44.5351	12.0193	12.7276	11.508	52.914	38.9574	42.5904	29.3279	29.4023	27.2932	22.1108	18.2831	15.8762	69.8428	62.7634	59.5617	33.6136	40.0509	42.2319	23.9384	28.5226	24.72	58.0685	73.5735	69.4882	45.1793	45.9878	42.3917
(Z)-3-Octen-1-ol	55	81	128.12	C8H16O	Alcohol	20125-84-2	1055	fresh, fatty, grassy, melon, green, cortex, herbal, earthy, fusel, spicy	40.6566	35.5799	46.428	45.6252	39.6621	37.8582	41.9777	35.2505	42.0626	51.3938	53.9401	46.2632	49.7838	41.7928	41.2492	50.6378	45.869	43.6552	62.991	78.1902	79.0661	41.4641	48.612	45.1772	39.9072	51.7255	81.5461	46.3863	44.4743	46.0355
3,5,5-trimethyl-1-Hexanol	57	41	144.151	C9H20O	Alcohol	3452-97-9	1047	grassy, green, weedy, floral, earthy, aldehydic, hay, straw, leafy	34.2298	32.6297	46.1745	39.8535	36.782	33.4053	60.6235	39.6891	36.812	53.0032	61.5849	52.1205	45.9603	40.452	39.1863	44.9321	40.1325	37.1331	56.3238	62.9212	68.8538	41.6717	54.3804	44.45	46.1078	48.9808	35.8232	45.7527	48.6712	47.1381
(Z)-3-Hexen-1-ol	82	67	100.089	C6H12O	Alcohol	928-96-1	856.478405315615	fresh, green, grass, foliage, vegetable, herbal, oily	32.0787	26.7609	29.007	46.078	30.2618	31.1141	67.9926	56.6406	60.574	36.7807	37.4066	33.5172	105.264	138.46	119.197	35.3897	66.3953	52.8721	46.7564	26.3829	48.0444	197.763	229.061	294.232	32.6643	55.8447	59.5235	60.1464	53.7182	57.3917
4-methyl-Benzenemethanol	107	122	122.073	C8H10O	Alcohol	589-18-4	1106	mild, floral	28.1412	24.5059	31.2594	168.272	158.917	153.777	281.208	203.621	184.303	9.69511	10.9016	10.8416	353.173	307.397	288.741	353.089	338.413	312.775	16.5916	20.4196	19.7601	426.1	489.345	460.24	251.933	293.779	241.995	213.725	212.321	214.018
3-(methylthio)-1-Propanol	106	61	106.045	C4H10OS	Alcohol	505-10-2	978.27657378741	cabbage, cooked potato, garlic	26.097	24.6458	30.2867	22.1887	20.7586	18.2165	79.7806	62.3917	41.7613	57.4805	49.9466	53.8326	33.6062	30.9918	27.7255	56.5073	47.5852	42.147	117.025	125.741	129.68	28.967	32.6971	29.0648	19.2416	40.9023	30.4527	32.6203	33.3164	33.9422
6-methyl-5-Hepten-2-ol	95	41	128.12	C8H16O	Alcohol	1569-60-4	992.957746478873	sweet, oily, green, coriander	20.3044	19.1994	23.8151	14.1744	14.5894	17.83	17.8935	12.522	16.0057	21.0742	26.4372	20.7249	21.057	14.0635	13.7506	19.4696	17.5389	16.5571	19.7558	23.8691	19.6696	17.5071	20.742	19.4361	16.1293	17.9008	20.5556	23.191	16.4597	19.8712
(E,Z)-3,6-Nonadien-1-ol	67	93	140.12	C9H16O	Alcohol	56805-23-3	1156	fatty, green, cucumber, green pepper, fruity, watermelon	20.0315	16.1521	19.4257	21.6741	17.4583	18.1457	19.848	9.06102	27.3662	19.9618	19.9664	19.3478	20.9255	18.0414	16.6009	22.4025	21.2039	21.2959	19.4114	56.7473	18.5686	20.8237	20.7302	21.3806	17.9499	24.167	19.1561	22.2794	19.8879	19.4092
1-Dodecanol	55	69	186.198	C12H26O	Alcohol	112-53-8	1474	earthy, soapy, waxy, fatty, honey, coconut	17.435	13.9673	19.7353	13.6142	12.5531	11.6494	26.4529	18.1735	23.9732	16.0117	17.3864	15.2532	17.3158	14.536	15.2374	39.8026	25.8947	24.6028	18.4866	19.0735	18.377	14.3828	16.8289	16.5095	27.8596	39.5468	34.6699	19.1627	23.3371	22.761
3-Octanol	59	55	130.136	C8H18O	Alcohol	589-98-0	994	earthy, mushroom, herbal, melon, citrus, woody, spicy, minty	13.0309	11.1975	10.9681	9.14834	6.41426	6.56073	9.83694	10.5856	8.22924	6.06045	7.45084	7.52565	9.92542	11.2474	11.3991	9.46741	11.7204	7.86302	9.3656	10.2549	6.02473	6.05451	6.29115	7.56007	4.83273	10.4238	7.93304	10.6897	12.2648	7.57689
2-Octanol	45	55	130.136	C8H18O	Alcohol	123-96-6	998	fresh, spicy, green, woody, herbal, earthy	12.0949	14.1994	23.4076	12.8081	19.8208	18.1086	11.733	15.547	8.45573	13.5567	15.9159	14.7931	15.7366	6.87992	13.6689	17.3153	15.8352	13.5835	14.46	16.5832	13.0646	5.86721	17.0307	17.1795	4.89159	21.645	21.3581	19.291	20.4056	17.4764
4-Phenyl-2-butanol	117	91	150.104	C10H14O	Alcohol	2344-70-9	1262.35167206041	floral, peony, foliage, sweet, mimosa, heliotrope	10.9224	8.5775	11.8217	11.194	10.6005	9.30867	4.36007	3.38926	2.87237	9.68162	11.1252	9.5947	9.64296	6.91466	6.33453	3.04925	1.85939	1.57855	1.91629	2.5038	2.43688	5.13475	5.82642	6.26999	2.22612	3.09783	2.57156	5.32384	5.05213	7.27
2-ethyl-1-Hexanol	98	41	130.136	C8H18O	Alcohol	104-76-7	1028.64806866953	citrus, fresh, floral, oily, sweet	9.22892	8.79853	8.08064	10.823	12.7679	9.73234	6.9477	8.65365	8.18929	11.6	14.352	10.1387	10.724	8.47428	8.81435	10.5099	9.23476	8.32146	8.88285	12.5026	10.942	9.44335	10.5108	11.7082	28.09	32.9474	23.3741	14.192	11.717	8.72209
4-methyl-1-Hexanol	70	69	116.12	C7H16O	Alcohol	818-49-5	953	sweaty	8.43452	6.65366	8.92982	7.43734	7.13827	6.06226	16.3619	11.2346	7.50918	10.462	10.0868	10.2118	8.46306	6.86553	6.98364	10.9258	8.93958	7.33912	17.8336	20.3325	23.4876	6.02673	8.34702	6.43759	5.67347	4.94193	4.99037	14.3767	13.5557	10.6553
3-Phenylpropanol	117	91	136.089	C9H12O	Alcohol	122-97-4	1233.49540788763	sweet, spicy, cinnamyl, mignonette, hyacinth, balsamic	5.72721	3.90401	5.85851	5.1202	4.2231	4.27885	4.88078	3.23465	3.1445	4.98767	4.95117	5.24602	4.19917	4.34165	4.42823	2.72453	3.03465	3.36657	4.58666	3.93553	3.3039	4.60681	4.90586	4.80486	4.26873	4.2699	4.9828	5.54992	4.81513	4.74499
2-Nonanol	143	69	144.151	C9H20O	Alcohol	628-99-9	1099.19957310566	rose	4.44934	4.52268	5.455	4.66179	4.37152	4.29216	4.77995	4.3864	5.1721	5.56912	5.48322	4.96862	5.22357	4.0623	3.89512	5.36614	5.49768	5.26395	5.3064	4.94095	4.6088	4.7798	5.27965	4.97219	3.15632	5.32249	5.91151	5.45145	5.34762	5.33672

## Sheet: Table S5
Table S5 Screen for differential volatile metabolites across all samples
Number	Compounds	FLZY-1a	FLZY-1b	FLZY-1c	FLZY-2a	FLZY-2b	FLZY-2c	FLZY-3a	FLZY-3b	FLZY-3c	FDDB-1a	FDDB-1b	FDDB-1c	FDDB-2a	FDDB-2b	FDDB-2c	FDDB-3a	FDDB-3b	FDDB-3c	P-value	PLD-DA-VIP	FDR (q-value)	Fold Change(FLZY mean value/FDDB mean value)
X1	Benzoic acid, hexyl ester	0.0480149	0.031165	0.0523768	0.0238323	0.0276649	0.0251282	0.00514803	0.00387967	0.00441598	0.035832	0.0383909	0.0367107	0.031635	0.0474422	0.0438163	0.0149935	0.0174954	0.0157362	0	1.28	0	0.785762
X2	Methyl salicylate	0.385917	0.31778	0.390881	0.261066	0.234744	0.223277	0.207806	0.169318	0.176773	0.0622706	0.0802038	0.0749052	0.384847	0.271723	0.43227	0.141107	0.184995	0.181491	0	1.2714	0	1.3053
X3	Hexanoic acid, propyl ester	0.0188351	0.018789	0.0201012	0.0228813	0.0209687	0.0200763	0.0381632	0.0329725	0.0376591	0.0156997	0.0149224	0.0155023	0.0102515	0.00964523	0.00758249	0.00981094	0.0129697	0.0128659	0	1.24708	0	2.10935
X4	Benzoic acid, methyl ester	0.153476	0.134739	0.156041	0.107627	0.0987451	0.0804127	0.0630388	0.0546571	0.0746257	0.0376741	0.034072	0.0391586	0.0924191	0.113764	0.121049	0.0452999	0.0809336	0.0854381	0	1.18217	0	1.42098
X5	Hexanoic acid, methyl ester	0.00688474	0.00699644	0.00756606	0.0124325	0.0103899	0.0104915	0.0161121	0.0120742	0.0127861	0.00786136	0.00829284	0.00856878	0.0365324	0.0401001	0.0391239	0.0183654	0.023059	0.0237515	0	1.15333	0	0.465505
X6	Acetic acid, hexyl ester	0.0707864	0.0691767	0.0725448	0.0919042	0.0815921	0.0782653	0.0575364	0.046102	0.0525443	0.0265309	0.0283467	0.031278	0.0465101	0.0419515	0.0378216	0.0722821	0.087384	0.0960746	0	1.14954	0	1.32524
X7	Hexanoic acid, hexyl ester	0.0188991	0.0164322	0.0215504	0.0963971	0.0836445	0.0863107	0.0378695	0.0314976	0.0344463	0.0313104	0.0348504	0.0335274	0.485207	0.524897	0.525629	0.224044	0.274728	0.0956136	0	1.12355	0	0.191518
X8	Acetic acid, nonyl ester	0.017513	0.0154656	0.0196597	0.00651751	0.00470244	0.00451071	0.023439	0.0160057	0.0173346	0.0122925	0.0263763	0.0150463	0.00825636	0.0135136	0.011934	0.0223812	0.0258341	0.0215112	0.001	1.11147	0.002	0.796385
X9	Ethyl 9-decenoate	0.193477	0.159501	0.197893	0.997671	0.888127	0.874999	0.371666	0.289221	0.312357	0.298751	0.33956	0.330476	1.3717	1.49518	1.48223	0.674572	0.793105	0.881231	0	1.08525	0	0.558892
X10	Butyrolactone	0.0180463	0.0170631	0.0187916	0.0331351	0.0281081	0.0266303	0.0186216	0.0164297	0.0120135	0.0171378	0.0176002	0.0175575	0.0320627	0.0285069	0.0298394	0.0335686	0.0462281	0.0518644	0	1.08311	0	0.688276
X11	Hexanoic acid, butyl ester	0.147634	0.125197	0.177029	0.142079	0.141271	0.113707	0.136033	0.0922775	0.0981365	0.09474	0.0978542	0.114526	0.115531	0.144745	0.130377	0.271071	0.30609	0.276194	0	1.07162	0	0.756459
X12	Butanoic acid, octyl ester	0.230341	0.204368	0.26515	1.25781	1.09872	1.12193	0.46149	0.376831	0.409635	0.379761	0.424414	0.419531	1.85163	2.0857	2.05545	0.823835	1.03696	1.1771	0	1.07116	0	0.529168
X13	Butyl caprylate	0.028137	0.0242479	0.0326425	0.0163861	0.0153167	0.0135884	0.0374978	0.026318	0.0325477	0.0299719	0.0347606	0.0342663	0.0125627	0.0153825	0.0137546	0.0402433	0.0520034	0.0399385	0	1.04423	0	0.830691
X14	2-Butenoic acid, hexyl ester	0.0227044	0.0206743	0.0249664	0.0267158	0.0201473	0.0188788	0.0284341	0.0220794	0.0146587	0.0323157	0.0357781	0.0296781	0.0233783	0.0255424	0.0245779	0.0408883	0.0496873	0.0495049	0	1.04028	0	0.639983
X15	Methyl anthranilate	0.0175415	0.0153702	0.0190142	0.0121019	0.0113215	0.0107365	0.0174078	0.0125767	0.0134561	0.0749673	0.0862308	0.0850224	0.0771825	0.0839186	0.0800999	0.0358232	0.0409155	0.0478495	0	1.02559	0	0.211641
X16	Isobutyl isovalerate	0.0636967	0.0605664	0.0887196	0.0729602	0.07878	0.0692215	0.0777041	0.0509733	0.0553894	0.0571165	0.0594747	0.0734906	0.0677869	0.0886599	0.067665	0.120652	0.126811	0.11958	0	1.01975	0	0.791068
X17	5-ethyldihydro-2(3H)-Furanone	0.345689	0.246444	0.374405	0.256635	0.302169	0.34105	0.762579	0.38557	0.401746	0.743187	0.854922	0.988223	0.33755	0.418923	0.346674	0.221025	0.170834	0.142067	0	1.00688	0	0.808894
X18	2-methylpropyl-Pyrazine	0.187724	0.167617	0.234113	0.271299	0.245077	0.30141	0.230555	0.203795	0.25769	0.207941	0.177949	0.169641	0.192966	0.211123	0.186444	0.191437	0.236493	0.253096	0.017	1.3035	0.025	1.14897
X19	2-methyl-Pyridine	0.0100143	0.0104387	0.0114903	0.0157066	0.0138178	0.0167455	0.00832892	0.00795158	0.00786699	0.00893398	0.00819864	0.00896257	0.00949967	0.00881575	0.00893355	0.00435685	0.00622742	0.00733587	0	1.22468	0	1.43635
X20	Indole	4.4384	3.57444	5.18332	12.2567	11.8676	11.1096	11.2478	8.28943	9.4399	2.14253	2.37283	2.32556	11.5653	13.7762	11.7654	5.77276	7.49101	7.42366	0	1.17365	0	1.1976
X21	2-methoxy-3-methyl-Pyrazine	0.00696469	0.00580974	0.00717902	0.0282584	0.0313204	0.0303401	0.00750853	0.00592563	0.00622439	0.0117354	0.0131552	0.0116973	0.0212554	0.0421679	0.0394752	0.0217481	0.027205	0.028747	0	1.16325	0	0.596404
X22	2-pentyl-Furan	0.177567	0.170374	0.215617	0.155621	0.107663	0.140394	0.106682	0.0850325	0.0805762	0.0916542	0.0991071	0.139863	0.165012	0.129431	0.117922	0.116037	0.137698	0.127629	0.003	1.13919	0.005	1.10244
X23	1-(2-thienyl)-Ethanone	0.0862066	0.102772	0.0861187	0.0617165	0.0580899	0.0608315	0.0483251	0.0433738	0.0456594	0.0491214	0.0509216	0.048827	0.128264	0.0612579	0.0874926	0.0726139	0.0943575	0.103098	0.005	1.13824	0.008	0.852201
X24	Trimethylpyrazine	0.0052562	0.00414153	0.00505199	0.00552979	0.00554369	0.00461086	0.0114908	0.00862583	0.00930289	0.0525253	0.0588217	0.0652339	0.071398	0.0673995	0.0715192	0.00761776	0.00933811	0.00957095	0	1.11646	0	0.144049
X25	1-(2-furanyl)-Ethanone,	0.0209005	0.0158232	0.0182326	0.0149296	0.0178958	0.0162881	0.0105537	0.0123245	0.0123313	0.0219638	0.0235615	0.0207825	0.0167047	0.0211306	0.0194425	0.0132889	0.0178353	0.020514	0.003	1.10073	0.005	0.794865
X26	3,5-diethyl-2-methyl-Pyrazine,	0.0159781	0.00478726	0.00416464	0.0147755	0.00506473	0.0106968	0.00265801	0.00228113	0.00261336	0.0425849	0.0436069	0.0445667	0.0229457	0.0253123	0.0250638	0.016547	0.029749	0.0268944	0	1.02946	0	0.227285
X27	2-ethoxy-3-methyl-Pyrazine	0.0631555	0.052636	0.0452711	0.0579507	0.0531801	0.0545999	0.0412551	0.0440308	0.0463031	0.0410161	0.0534031	0.0473742	0.0581039	0.0587365	0.0586814	0.0480501	0.0625553	0.058148	0.049	1.00837	0.049	0.94304
X28	3-ethyl-2,5-dimethyl-Pyrazine	0.0304324	0.0249823	0.029585	0.027864	0.0234056	0.0214262	0.0185357	0.0155116	0.0175906	0.0910494	0.0997667	0.0915915	0.0532894	0.0546633	0.0533869	0.0428097	0.0592816	0.0643486	0	1.00655	0	0.343064
X29	2-ethyl-3,5-dimethyl-Pyrazine	0.0304324	0.0249823	0.029585	0.027864	0.0234056	0.0214262	0.0185357	0.0155116	0.0175906	0.0910494	0.0997667	0.0915915	0.0532894	0.0546633	0.0533869	0.0428097	0.0592816	0.0643486	0	1.00655	0	0.343064
X30	2,3-dimethyl-5-Ethylpyrazine	0.0304324	0.0249823	0.029585	0.027864	0.0234056	0.0214262	0.0185357	0.0155116	0.0175906	0.0910494	0.0997667	0.0915915	0.0532894	0.0546633	0.0533869	0.0428097	0.0592816	0.0643486	0	1.00655	0	0.343064
X31	2-Undecanone	0.289727	0.232211	0.336187	0.59009	0.562511	0.524174	0.702016	0.497181	0.531399	0.152751	0.180197	0.177013	0.604925	0.657902	0.632965	0.37988	0.469501	0.444455	0	1.18539	0	1.15296
X32	Isophorone	0.0223439	0.0200727	0.0255431	0.14421	0.127422	0.122417	0.233461	0.169139	0.178423	0.0148582	0.0260228	0.0275235	0.329853	0.381634	0.386997	0.211644	0.240774	0.236617	0	1.13887	0	0.562002
X33	Acetophenone	0.0442035	0.0514185	0.0472576	0.0487235	0.0500437	0.0478443	0.0699927	0.0518268	0.0574243	0.0572139	0.0511929	0.0495553	0.0380398	0.0358842	0.0372353	0.0550245	0.073928	0.073628	0.001	1.09232	0.002	0.99371
X34	2-pentyl-2-Cyclopenten-1-one	0.0192627	0.0161444	0.0226811	0.00579545	0.00977237	0.00519826	0.0249591	0.0175926	0.0146584	0.0132389	0.0196283	0.0207617	0.01106	0.0131032	0.011737	0.0279629	0.0317961	0.0190092	0.002	1.08478	0.004	0.808476
X35	1-(4-methylphenyl)-Ethanone	0.0222984	0.0195673	0.0252128	0.0243796	0.0242808	0.0223993	0.0286365	0.0224515	0.0233433	0.0163855	0.0146382	0.0184786	0.0154662	0.0180005	0.0159234	0.0184202	0.0222871	0.0231053	0.002	1.0175	0.004	1.30647
X36	Paroxypropione	0.0140882	0.0118812	0.0166087	0.0122098	0.011828	0.0118922	0.0257182	0.0206248	0.0236101	0.0467572	0.0528425	0.0447383	0.0395594	0.0464487	0.0464847	0.0188286	0.0235894	0.0258632	0	1.01524	0	0.430183
X37	Caryophyllene	0.0152691	0.0132256	0.0239074	0.037085	0.0345461	0.0329363	0.0284306	0.0222981	0.0275715	0.0376701	0.0414028	0.0404383	0.0190482	0.0222566	0.0199468	0.0157813	0.0203882	0.0211662	0	1.48427	0	0.988119
X38	Linalool	0.769519	0.681856	0.762123	0.5043	0.460593	0.453711	0.351394	0.313597	0.345846	0.330084	0.340662	0.330515	0.575048	0.53934	0.583409	0.263504	0.34365	0.480445	0	1.30587	0	1.22613
X39	Cedrol	0.00588946	0.00513315	0.00687707	0.00644252	0.00678685	0.00536999	0.0133485	0.0114743	0.0164624	0.00680716	0.00735506	0.00690737	0.00625088	0.00777374	0.00747855	0.00878858	0.0102469	0.0124971	0	1.2418	0	1.04964
X40	α-Irone	0.00579357	0.00483064	0.00722273	0.00524252	0.00641364	0.00455695	0.011261	0.0085331	0.0106003	0.0119645	0.0122044	0.0135938	0.0173572	0.0201915	0.019003	0.0096689	0.01234	0.0129216	0	1.16389	0	0.4987
X41	Geranyl acetate	0.0805039	0.0669715	0.0848184	0.55071	0.49473	0.490115	0.137263	0.104536	0.0951408	0.0616146	0.0679148	0.0629284	0.644671	0.771925	0.751485	0.30416	0.369057	0.317902	0	1.09135	0	0.627984
X42	Cubenene	0.0461996	0.0386007	0.0508485	0.0624285	0.058045	0.0558126	0.0978136	0.073182	0.0771693	0.205532	0.230642	0.220409	0.203223	0.282193	0.267337	0.0856323	0.124722	0.121784	0	1.03385	0	0.321624
X43	Geranic acid	0.0134081	0.0116622	0.0162991	0.0110255	0.0101196	0.00490491	0.0154331	0.0116691	0.0113154	0.0105809	0.0116707	0.0116351	0.0128915	0.0140381	0.0139636	0.0427473	0.0511795	0.035881	0	1.01968	0	0.517318
X44	Citral	0.0889601	0.0801086	0.103139	0.087825	0.0837047	0.0810874	0.192245	0.137469	0.147952	0.244193	0.281385	0.29879	0.119821	0.136406	0.124251	0.0800671	0.0826747	0.0801885	0	1.00923	0	0.692434
X45	β-Ocimene	0.168303	0.158606	0.161814	0.164746	0.151083	0.131672	0.0920564	0.0761056	0.0714197	0.0237598	0.0296608	0.0582922	0.0694883	0.0799727	0.0676861	0.0445919	0.0689011	0.0641264	0	1.00744	0	2.32153
X46	Geraniol	7.66869	6.05984	7.86396	6.7153	5.83506	5.82153	1.44067	1.16032	1.21078	0.410742	0.390071	0.417769	1.92152	2.49743	2.54395	0.414684	0.53479	0.558074	0	1.00343	0	4.51811
X47	D-Limonene	0.172743	0.150957	0.188018	0.176505	0.139704	0.127208	0.117947	0.0889231	0.0920641	0.0910107	0.106251	0.108695	0.0961197	0.136698	0.170739	0.0979703	0.125187	0.138315	0.018	1.00089	0.025	1.17095
X48	(E)-2-Hexenoic acid	0.0214668	0.0140796	0.0111281	0.0378611	0.0331252	0.0367735	0.0157642	0.00762795	0.00660057	0.0168513	0.025132	0.0148884	0.032954	0.0357297	0.0316975	0.0295365	0.0344966	0.0360048	0	1.30022	0	0.716804
X49	Heptanoic acid	0.0150597	0.0101549	0.0142188	0.0240934	0.0243173	0.0208222	0.0158357	0.01221	0.0143084	0.0140191	0.0139823	0.0153522	0.014487	0.0197502	0.0124803	0.00747207	0.00780262	0.00827886	0	1.25542	0	1.32912
X50	2-Heptenoic acid	0.0165388	0.0146491	0.0147491	0.0216857	0.0195611	0.0188446	0.0136714	0.0131462	0.0131508	0.00528669	0.00537131	0.00567034	0.00441783	0.00292122	0.00457561	0.00399643	0.0053197	0.00570399	0	1.0459	0	3.37462
X51	Benzeneacetic acid	0.297184	0.241777	0.33439	0.300575	0.253705	0.256479	0.083372	0.0638773	0.0432594	0.0317881	0.0288956	0.0343525	0.112464	0.127787	0.138058	0.0330178	0.045114	0.0352752	0	1.00246	0	3.19491
X52	Dodecanal	0.50381	0.424965	0.582667	0.0670606	0.0620415	0.0587348	0.192391	0.145462	0.247564	0.106919	0.118703	0.113388	0.112863	0.1269	0.124828	0.451148	0.273745	0.376881	0	1.43769	0	1.2655
X53	(Z,Z)-3,6-Nonadienal	0.351791	0.31127	0.361349	0.187149	0.159207	0.147718	0.283832	0.248635	0.131544	0.153918	0.161177	0.155651	0.199801	0.199034	0.285046	0.0858741	0.241991	0.159654	0.007	1.40811	0.01	1.32905
X54	Benzeneacet aldehyde	0.133456	0.142381	0.171165	0.23026	0.208683	0.200975	0.416855	0.313587	0.327046	0.0323324	0.0346812	0.0327303	0.158635	0.253785	0.13257	0.0746041	0.101773	0.102522	0	1.30546	0	2.32171
X55	(Z)-6-Nonenal	1.66285	1.46524	1.6885	1.3351	1.18264	1.14844	1.13657	0.977797	1.10042	0.870558	0.910109	0.895262	1.38645	1.34632	1.39284	0.804762	1.06862	1.22227	0	1.24591	0	1.18191
X56	2-Isopropyl-5-methylhex-2-enal	1.08373	0.95398	1.13168	0.892526	0.793771	0.770473	0.804215	0.668901	0.741496	0.640545	0.799329	0.944067	0.9387	0.918716	0.950265	0.544382	0.730297	0.821153	0.008	1.22907	0.011	1.07593
X57	(E)-4-Nonenal	0.417294	0.407909	0.529953	0.473705	0.464512	0.391976	0.352941	0.231623	0.257331	0.463837	0.478546	0.422148	1.30084	1.2659	1.57795	0.568422	0.737959	0.792934	0	1.16342	0	0.46359
X58	4-Methoxycinnamaldehyde	0.00696469	0.00580974	0.00717902	0.0282584	0.0313204	0.0303401	0.00750853	0.00592563	0.00622439	0.0117354	0.0131552	0.0116973	0.0212554	0.0421679	0.0394752	0.0217481	0.027205	0.028747	0	1.16325	0	0.596404
X59	Undecanal	0.0416458	0.0368388	0.0444124	0.00738042	0.00776862	0.00716914	0.0409655	0.0308229	0.0368779	0.0451576	0.0489991	0.0536056	0.0239552	0.0262694	0.0245989	0.0614398	0.0727452	0.0565221	0	1.13089	0	0.61429
X60	4-methyl-Benzeneacetaldehyde	0.00594977	0.00555895	0.00530216	0.0199917	0.0159123	0.0177761	0.029174	0.0169174	0.018274	0.00340431	0.00444694	0.0102019	0.048379	0.0568879	0.0549765	0.0305119	0.035428	0.0274796	0	1.10292	0	0.496313
X61	4-Methyl-benzAldehyde	0.0405013	0.0382546	0.0464132	0.0433796	0.0443005	0.0415479	0.040795	0.0349717	0.0391956	0.0345383	0.0335362	0.0368229	0.0201105	0.0225679	0.0218835	0.029019	0.0259758	0.0294216	0	1.07819	0	1.45488
X62	(E)-4-Decenal	0.100751	0.0853063	0.118855	0.0959	0.0944798	0.0893865	0.090253	0.0630805	0.0688918	0.0619392	0.0665036	0.0777857	0.0898795	0.0967114	0.0884193	0.185615	0.209563	0.177894	0	1.07311	0	0.765337
X63	Decanal	0.0687918	0.058916	0.0712213	0.0627839	0.0651754	0.0576176	0.0595621	0.0411773	0.0409573	0.04102	0.0410372	0.0510159	0.0591521	0.0666311	0.0592616	0.109745	0.123674	0.12241	0	1.07032	0	0.780777
X64	Vanillin	0.0173165	0.0147519	0.0208981	0.0157814	0.0167775	0.0125955	0.0354355	0.0245704	0.0274918	0.0143586	0.0169221	0.0172853	0.0106499	0.0300789	0.0189399	0.0292352	0.0217204	0.0266929	0.03	1.05945	0.035	0.998576
X65	(Z)-4-Heptenal	0.0171517	0.0141484	0.0127435	0.0363727	0.0271103	0.0265794	0.0148845	0.0119493	0.0141035	0.0126021	0.0130615	0.0128444	0.0343708	0.0354109	0.0326838	0.0303247	0.02874	0.0389817	0	1.05411	0	0.732338
X66	2,6-Dodecadien-1-al	0.0150648	0.0132379	0.0172856	0.00935461	0.00911232	0.00854313	0.0368679	0.0222417	0.031914	0.0145609	0.0194674	0.0155874	0.0149934	0.0175964	0.0164279	0.035056	0.0450242	0.035672	0	1.05208	0	0.763214
X67	(E)-2-Dodecenal	0.0226645	0.0201039	0.0284465	0.0103124	0.00968957	0.00949803	0.0425069	0.0202203	0.0326177	0.0253209	0.0278658	0.0277035	0.0167085	0.0189157	0.0168941	0.0386263	0.0486138	0.0436353	0	1.02769	0	0.741853
X68	(E)-2-Heptenal	0.017683	0.0150964	0.0176451	0.015783	0.0140637	0.0130848	0.0258409	0.020232	0.0199001	0.0224534	0.0237676	0.0267207	0.0165101	0.0137104	0.0142723	0.007094	0.0115491	0.0119074	0	1.01165	0	1.07666
X69	Heptanal	0.0625157	0.0393762	0.0768955	0.113518	0.099767	0.09597	0.0725832	0.0640453	0.0700808	0.0652596	0.066916	0.0658973	0.138044	0.128827	0.130261	0.120961	0.161054	0.179305	0	1.00736	0	0.657583
X70	(Z)-3-Hexenal	0.00732111	0.00639365	0.0101782	0.0089589	0.00829729	0.00891544	0.00926433	0.00803115	0.00724942	0.00459378	0.00625662	0.00621309	0.00619165	0.00897085	0.00921936	0.00802244	0.00817176	0.00831531	0.0105	1.00733	0.014	1.13122
X71	4-methoxy-Benzaldehyde	0.0119166	0.00939143	0.0129716	0.0118342	0.00760291	0.00785498	0.00360922	0.00384328	0.00407065	0.00335672	0.00377166	0.00343757	0.00435261	0.00583668	0.00586223	0.00204223	0.0024889	0.00251096	0	1.00396	0	2.17159
X72	Nonanal	0.805015	0.702077	0.951491	0.861317	0.926836	0.814549	0.581598	0.383239	0.359647	0.68731	0.811485	0.878827	0.280218	1.33851	1.25782	0.117479	0.128656	0.112179	0.013	1.00273	0.017	1.13778
X73	3-Methoxy-5-methylphenol	0.0178171	0.0166967	0.021433	0.0113449	0.0105479	0.010176	0.021816	0.0168296	0.0195623	0.01666	0.0183936	0.019552	0.0127275	0.0117737	0.0114166	0.0215654	0.0244368	0.0299718	0	1.07868	0	0.878233
X74	Resorcinol	0.0107332	0.0106062	0.0131942	0.00558322	0.00560834	0.00496509	0.0236741	0.0169371	0.0210078	0.0328314	0.0381998	0.0402337	0.0704738	0.0847092	0.0105331	0.0154311	0.0209957	0.00864071	0.025	1.02272	0.03	0.348734
X75	2-methoxy-4-propyl-Phenol	0.00388289	0.0034688	0.00458095	0.00232798	0.00187783	0.00185474	0.00381423	0.00243676	0.00303086	0.00290367	0.00349508	0.00328595	0.00190234	0.00229875	0.00226111	0.00527003	0.0061174	0.00677656	0	1.11468	0	0.794939
X76	Toluene	0.0715917	0.0613195	0.0776395	0.0804186	0.0806768	0.0788459	0.0847943	0.0887359	0.0790446	0.127627	0.124245	0.118609	0.0752682	0.0821822	0.0730257	0.0906319	0.0932846	0.0889962	0	1.05516	0	0.804544
X77	p-Cymene	0.0208314	0.0346333	0.025646	0.0191802	0.0168025	0.0153933	0.0207343	0.0159	0.0178292	0.0106435	0.0108671	0.0120441	0.0106229	0.0113362	0.00948134	0.00923805	0.0107651	0.0101221	0	1.02173	0	1.96541
X78	2-methyl-Naphthalene	0.0425498	0.0364047	0.0507154	0.0390781	0.0360851	0.0337592	0.0493225	0.0384259	0.0436092	0.0460034	0.0471475	0.0487755	0.0359477	0.0406643	0.0368747	0.053669	0.0744295	0.0769736	0.001	1.00757	0.002	0.803392
X79	(Z)-3-Hexen-1-ol	0.0320787	0.0267609	0.029007	0.046078	0.0302618	0.0311141	0.0679926	0.0566406	0.060574	0.0467564	0.0263829	0.0480444	0.197763	0.229061	0.294232	0.0326643	0.0558447	0.0595235	0	1.30361	0	0.384245
X80	Phenylethyl alcohol	1.24146	0.782741	1.20567	0.896153	0.733851	0.802967	0.37641	0.363673	0.230466	0.612424	1.00554	0.704247	3.08215	2.77375	3.67022	1.42822	1.6772	1.8554	0	1.1799	0	0.394629
X81	6-methyl-5-Hepten-2-ol	0.0203044	0.0191994	0.0238151	0.0141744	0.0145894	0.01783	0.0178935	0.012522	0.0160057	0.0197558	0.0238691	0.0196696	0.0175071	0.020742	0.0194361	0.0161293	0.0179008	0.0205556	0.028	1.15081	0.033	0.890459
X82	4-methyl-Benzenemethanol	0.0281412	0.0245059	0.0312594	0.168272	0.158917	0.153777	0.281208	0.203621	0.184303	0.0165916	0.0204196	0.0197601	0.4261	0.489345	0.46024	0.251933	0.293779	0.241995	0	1.14378	0	0.555817
X83	2-ethyl-1-Hexanol	0.00922892	0.00879853	0.00808064	0.010823	0.0127679	0.00973234	0.0069477	0.00865365	0.00818929	0.00888285	0.0125026	0.010942	0.00944335	0.0105108	0.0117082	0.02809	0.0329474	0.0233741	0	1.13228	0	0.56079
X84	4-hydroxy-Benzenemethanol	0.0415775	0.0337252	0.0445351	0.0120193	0.0127276	0.011508	0.052914	0.0389574	0.0425904	0.0336136	0.0400509	0.0422319	0.0239384	0.0285226	0.02472	0.0580685	0.0735735	0.0694882	0	1.12601	0	0.73706
X85	2-Heptanol	0.0587475	0.0246986	0.0244439	0.0771026	0.0445427	0.0330591	0.115871	0.102857	0.0959531	0.0503379	0.0659998	0.0514809	0.0158218	0.0121646	0.00943802	0.135067	0.183207	0.108656	0	1.11505	0	0.91316
X86	trans,cis-2,6-Nonadien-1-ol	0.122214	0.136789	0.132593	0.22355	0.141555	0.149412	0.196914	0.196208	0.151441	0.140266	0.129502	0.125483	0.0508244	0.0945601	0.0497781	0.0594186	0.0732123	0.0946953	0	1.10637	0	1.77401
X87	2-butyl-2-Octenal	0.128821	0.105325	0.131851	0.67664	0.605095	0.593777	0.249449	0.197119	0.209261	0.2031	0.229235	0.219959	0.913548	0.960418	0.990323	0.454135	0.535177	0.589544	0	1.09243	0	0.568614
X88	(E)-2-Octen-1-ol	0.175439	0.153214	0.204749	0.157677	0.0966144	0.145109	0.158189	0.0625462	0.116867	0.0961898	0.109961	0.114727	0.167548	0.207017	0.202548	0.161541	0.182625	0.174554	0.01	1.09044	0.014	0.896728
X89	3-Octanol	0.0130309	0.0111975	0.0109681	0.00914834	0.00641426	0.00656073	0.00983694	0.0105856	0.00822924	0.0093656	0.0102549	0.00602473	0.00605451	0.00629115	0.00756007	0.00483273	0.0104238	0.00793304	0.043	1.05345	0.045	1.25067
X90	1-Octen-3-ol	0.0614183	0.0579312	0.0506379	0.0426828	0.0298681	0.0299034	0.0519435	0.0438923	0.0435065	0.0707077	0.0756332	0.064406	0.0394641	0.0399089	0.0420269	0.0430823	0.0554947	0.0551837	0	1.03292	0	0.847453
X91	1-Nonanol	0.37966	0.337836	0.418583	0.394427	0.373722	0.348071	0.342089	0.293747	0.31213	0.340023	0.34572	0.316455	0.387426	0.417351	0.401462	0.450705	0.536346	0.555184	0	1.00943	0	0.853251
X92	(6Z)-Nonen-1-ol	0.258033	0.295354	0.296959	0.371121	0.315519	0.311797	0.410483	0.273608	0.324196	0.106367	0.0922463	0.095769	0.175517	0.19777	0.167779	0.0832177	0.1289	0.139126	0	1.00816	0	2.4076
X93	1-Heptanol	0.107775	0.0932765	0.105207	0.105726	0.0935349	0.0933685	0.10071	0.0858914	0.0930816	0.098299	0.109335	0.0869228	0.101867	0.0971976	0.0984279	0.0689709	0.0967848	0.0812173	0.0185	1.00605	0.025	1.04714
X94	1-Octanol	0.108605	0.0955247	0.11678	0.117304	0.0973803	0.101161	0.0895211	0.0578047	0.0786199	0.0805583	0.0845404	0.082404	0.120638	0.1382	0.135533	0.109245	0.136998	0.150583	0.001	1.00536	0.002	0.830558
X95	1-Decanol	0.0963314	0.0843327	0.121402	0.0835904	0.0934423	0.0753206	0.294179	0.209566	0.217643	0.377707	0.433452	0.456864	0.150161	0.182317	0.182639	0.0754602	0.0942555	0.0702347	0	1.00108	0	0.630623

## Sheet: Table S6
Table S6 The correlation between important aroma metabolites and aroma properties
Number	Compounds	Floral aroma	chestnut aroma	clean and refreshing	grass odour	Roasted aroma
V1	Benzoic acid, methyl ester	.897*	0.349	.916*	0.101	-0.334
V2	Methyl anthranilate	-0.619	-0.229	-0.347	0.593	.960**
V3	Methyl salicylate	0.786	0.247	.960**	0.416	-0.245
V4	Hexanoic acid, hexyl ester	-0.09	0.203	0.372	.934**	0.439
V5	5-ethyldihydro-2(3H)-Furanone	-0.531	-.835*	-0.61	-0.068	0.43
V6	Hexanoic acid, methyl ester	-0.176	0.217	0.304	.936**	0.368
V7	3-ethyl-2,5-dimethyl-Pyrazine	-0.708	-0.145	-0.646	0.146	.950**
V8	2-ethyl-3,5-dimethyl-Pyrazine	-0.708	-0.145	-0.646	0.146	.950**
V9	2,3-dimethyl-5-Ethylpyrazine	-0.708	-0.145	-0.646	0.146	.950**
V10	3,5-diethyl-2-methyl-Pyrazine,	-0.687	-0.122	-0.611	0.181	.956**
V11	Trimethylpyrazine	-0.466	-0.45	-0.155	0.718	.831*
V12	2-pentyl-Furan	0.76*	0.445	0.669	-0.117	-0.05
V13	Indole	0.801*	0.031	0.574	0.578	-0.378
V14	2-ethoxy-3-methyl-Pyrazine	0.382	0.661	0.575	0.396	0.801*
V15	2-methoxy-3-methyl-Pyrazine	0.014	0.349	0.296	0.575	0.800*
V16	2-methyl-Pyridine	0.522	-0.221	0.705*	-0.215	-0.401
V17	Paroxypropione	-0.694	-0.46	-0.427	0.587	.859*
V18	1-(4-methylphenyl)-Ethanone	0.222	0.192	0.464	-0.56	-.965**
V19	β-Ocimene	.976**	0.181	0.76	-0.357	-0.673
V20	Geraniol	.974**	0.124	0.774	-0.291	-0.513
V21	D-Limonene	.909*	0.406	.816*	-0.108	-0.269
V22	Cubenene	-0.601	-0.334	-0.266	0.728	.870*
V23	Linalool	.834*	0.219	.837*	0.103	-0.145
V24	α-Irone	-0.577	-0.128	-0.137	.874*	0.703
V25	Citral	-0.665	-0.756	-0.696	0.005	0.545
V26	Benzeneacetic acid	.975**	0.122	0.804	-0.229	-0.492
V27	2-Heptenoic acid	0.751	-0.101	0.444	-0.553	-.842*
V28	4-methoxy-Benzaldehyde	.952**	0.035	0.753	-0.272	-0.441
V29	(Z)-6-Nonenal	.877*	0.233	.918**	0.163	-0.301
V30	(Z)-3-Hexenal	0.612	0.488	0.808*	0.137	-0.706
V31	4-Methyl-benzAldehyde	0.497	-0.23	0.059	-.823*	-0.665
V32	(E)-4-Nonenal	-0.064	0.206	0.375	.905*	0.545
V33	Benzeneacet aldehyde	0.821*	-0.265	0.397	0.139	-0.799
V34	Nonanal	0.466	-0.542	0.806*	0.296	0.167
V35	Heptanal	-0.21	0.875*	0.08	0.478	0.266
V36	Decanal	-0.081	.965**	-0.039	-0.081	0.064
V37	2-Isopropyl-5-methylhex-2-enal	0.72	-0.043	0.829*	0.157	0.009
V38	Resorcinol	-0.452	-0.392	-0.063	.843*	0.726
V39	Toluene	-.813*	-0.382	-.914*	-0.202	0.63
V40	p-Cymene	0.513	-0.033	0.809*	-0.499	-0.671
V41	2-methyl-Naphthalene	-0.535	0.867*	-0.572	-0.265	0.24
V42	(6Z)-Nonen-1-ol	0.579	-0.203	0.714	-0.222	-.925**
V43	1-Decanol	-0.665	-0.777	-0.682	0.032	0.814*
V44	1-Octen-3-ol	-0.478	-0.191	-0.66	-0.368	0.834*
V45	1-Octanol	0.171	0.876*	0.425	0.458	0.286
V46	(Z)-3-Hexen-1-ol	-0.074	-0.098	0.399	.995**	0.389
V47	1-Heptanol	0.531	-0.607	0.485	0.813*	0.01
V48	1-Nonanol	-0.095	.937**	0.025	0.102	0.229
V49	Phenylethyl alcohol	-0.005	0.316	0.413	.852*	0.525
*P<0.05,, **P<0.01

## Sheet: Table S7
Table S7 GC-O identified the aroma components of FLZY
Compounds	Odor descriptors	FLZY-1	FLZY-2	FLZY-3
α-Irone	Floral	3.1	/	3.5
Methyl salicylate	Fresh, wintergreen	4	3.6	3.4
Linalool	Floral	6.5	5.2	4.5
Indole	Floral, mothball	4.5	4.9	5.4
Heptanal	Chestnut-like aroma	3.9	4.4	4.1
Geraniol	Floral	6.7	5.8	5.1
Decanal	Citrus	3.8	4.3	3.9
Citral	Sweet	/	/	1.2
Benzeneacet aldehyde	Floral, honey	3.8	4.2	4.6
3-ethyl-2,5-dimethyl-Pyrazine	Roasted, nutty	3.7	3.1	3
(Z)-3-Hexen-1-ol	Grass,fresh, green	2.2	2.8	3.1
(Z)-3-Hexenal	Grassy, green	/	2.3	2.1
Nonanal	Sweet, fruity	4.1	4.3	3.8
D-Limonene	Citrus	4.1	3.9	3.1
1-Heptanol	Grassy	2.1	1.8	/
Benzoic acid, methyl ester	Wintergreen, almond	3.2	2.8	/
2-pentyl-Furan	Fruity, beany	3.5	2.4	/
Benzoic acid, hexyl ester	Fresh, woody	1.8	1.2	/
2-ethyl-5-methyl-Pyrazine	Roasted, nutty	2.1	/	0.8
2-pentyl-Thiophene	Roasted	1.7	/	/
trans-Geranic acid methyl ester	Green, fruity	/	/	1.5
β-Guaiene	Sweet, woody	1.5	/	1.8
Isopinocarveol	Woody	/	0.7	1.1
γ-Elemene	Green, woody	0.8	/	1.3
2-Heptenoic acid	Grassy, fruity	/	1.6	/
2-Isopropyl-5-methylhex-2-enal	Herbal	1.8	/	/
4-methyl-Benzeneacetaldehyde	Fresh, sweet	/	0.9	1.2
(Z)-6-Nonenal	Green	2.8	1.8	/
(Z)-4-Heptenal	Green	/	2.2	1.7
p-Cresol	Phenol	/	/	1.8
Cedrol	Woody	/	/	2.4
Naphthalene	Pungent	/	/	2.2
2-Heptanol	Fruity	/	2.1	2.8
Benzoic acid	Balsamic	/	1.7	2.5
α-Phellandrene 1	Citrus	2.3	1.7	/
cis-β-Farnesene	Citrus, green	/	0.8	1.7
(Z)-3,7-dimethyl-2,6-Octadienal	Sweet	1.9	1.7	/
Benzeneacetic acid	Honey	2.3	1.6	/
1-Octanol	Citrus	2.1	2.4	/
Note:"/" indicates that it was not identified

## Sheet: Table S8
Table S8 Non-volatile metabolites identified in all samples
Compounds	Class I	Formula	Q1 (Da)	Molecular weight (Da)	RT (min)	Adduct	CAS	FLZY-1a	FLZY-1b	FLZY-1c	FLZY-2a	FLZY-2b	FLZY-2c	FLZY-3a	FLZY-3b	FLZY-3c	FDDB-1a	FDDB-1b	FDDB-1c	FDDB-2a	FDDB-2b	FDDB-2c	FDDB-3a	FDDB-3b	FDDB-3c	QC01	QC02	QC03
γ-Linolenic Acid	Lipids	C18H30O2	279.232	278.225	6.4611	[M+H]+	506-26-3	59650.6	51368.2	39060.3	55976.6	59434.4	68841.8	35258.2	34339.4	41322.7	36217.8	37638.8	22494.8	54865.6	47323.8	34393.7	55460.6	55952.3	48323.6	44164.6	45274.9	43955.4
Phytosphingosine	Lipids	C18H39NO3	318.3	317.293	5.708	[M+H]+	554-62-1	110815	110592	121236	111882	113408	93831.8	111058	128722	99261.1	124445	109389	123271	145423	118538	115021	132688	112061	118221	187088	182787	182347
Phosphorylcholine	Lipids	C5H14NO4P	201.096	183.066	0.6107	[M+NH4]+	645-84-1	2860.2	9996.22	2819.29	1764.7	4629.15	1633.75	852.95	3253.81	1904.63	1799.58	690.96	1625.21	720.15	826.48	3165.15	1712.04	2160.02	4154.02	1443.21	1509.49	1137.68
Lyngbic acid	Lipids	C15H28O3	279.193	256.204	5.6095	[M+Na]+	70607-97-5	25227.1	21696.4	24005.7	44067.4	44231.2	49865.4	18500.1	20149.1	27220.3	2982.82	2743.61	3157.14	10687.6	12071.2	12321.8	9751.87	10358.1	8349.81	23165.1	22678.1	22451.5
Hexadecanoate	Lipids	C16H31O2-	273.257	255.232	5.2935	[M+NH4]+	143-20-4	11602.1	12495.1	13394.4	11539.5	14815.6	15093.4	8559.89	9137.97	7921.61	4164.33	5608.34	5181.88	6316.73	6090.47	4423.77	2834.76	1902.57	1307.23	7499.56	7732.67	7758.21
Ethyl alpha-linolenate	Lipids	C20H34O2	353.269	306.256	6.8332	[M+HCOO+2H]+	-	797854	733658	543415	577611	561774	654941	523718	474108	514460	669085	689422	632010	848851	612573	450117	531878	581716	588041	572500	563939	568443
Erucic acid	Lipids	C22H42O2	337.31	338.318	7.599	[M-H]-	112-86-7	10.38	5357.02	3159.55	3506.73	5379.23	2791.03	3787.69	3426.57	1082	313.48	389.95	4525.7	6349.29	4268.99	4347.1	4392.68	4828.4	1141.74	4915.75	4934.15	4444.55
Vinaginsenoside R2	Saponin	C43H72O15	867.455	828.487	6.1608	[M+K]+	156980-42-6	37187.9	46057.6	29821.6	48459.2	36123.9	42952.2	36718.5	24851.2	35955.7	4533.79	4248.72	6228.39	6384.95	2913.49	7493.49	14587.7	6869.88	12215.7	27675.2	27020.6	28928
Tragopogonsaponin Q	Saponin	C56H82O20	1097.54	1074.54	6.2026	[M+Na]+	-	7637.07	1115.85	6388.39	1891.03	13377.4	2142.34	8459.32	1419.37	17586.4	4960.5	12983.1	12776.2	12100.6	6073.22	18004.7	11919.7	5792.83	8372.29	4292.55	4548.79	4195.96
Tragopogonsaponin K	Saponin	C50H72O15	935.485	912.487	6.3417	[M+Na]+	-	4560.31	5443.79	5542.7	2812.78	1851.06	6307.86	1776.8	1756.96	2251.01	2619.87	1495.53	2781.95	9150.84	2228.37	6016.11	1069.18	3775.32	1057.41	2487	2731.28	2446.32
Tragopogonsaponin F	Saponin	C56H80O21	1106.55	1088.52	8.801	[M+NH4]+	134361-68-5	2684.32	1932.55	2295.12	3749.07	1848.92	4739.03	5502.11	5771.33	4370.78	1830.21	673.95	1348.35	2253.87	3471.53	756.24	2538.99	1025.9	4286.12	1809.92	1896.17	1886.36
Tragopogonsaponin D	Saponin	C57H82O22	1119.54	1118.53	6.4215	[M+H]+	134361-67-4	14218.3	13981.4	33074.4	18895.6	21121	25008.8	45787.4	20308.5	15189.6	484.6	471.6	364.28	24217.2	803.85	1009.18	28.23	849.56	2805.4	18592.8	19353.2	19269
Saponin D	Saponin	C48H78O17	893.471	926.524	6.302	[M+H-2H2O]+	-	43630.1	29202.2	50677.8	49357.3	36679.7	54426.6	41571.9	37219.7	37043.2	31756.1	42252.4	19585.7	25777.2	23681.1	33477.6	28206.5	28848.9	25913.5	41341.5	42019.6	38119
Notoginsenoside R9	Saponin	C36H62O10	655.456	654.434	5.984	[M+H]+	175889-50-6	709.66	1386.48	398.17	629.73	1067.42	1156.69	608.08	897.73	369.71	1938.42	2892.76	2155.52	2113.75	2318.38	2186.59	2942.25	2891.93	2973.7	1040	1043.04	957.93
Ginsenoside Rs1	Saponin	C55H92O23	1159.58	1120.6	5.845	[M+K]+	87733-67-3	8432.81	8208.62	14095.6	12246.4	10273.1	9877.33	16434.5	16130.1	16075.4	910.76	1284.53	688.95	1273.49	1202.5	398.64	20332.4	12368.4	15233.1	12518.2	11887.6	13176.9
Ginsenoside Rg3	Saponin	C42H72O13	767.485	784.497	8.7815	[M+H-H2O]+	14197-60-5	37797	38152.2	36628.4	39331	34238.3	39242.3	56450.6	59921.6	56023.7	60071.3	68625	60019.9	61556.4	64048.1	74356.9	78561.5	72751.4	68009.3	56639	57869.8	60861.2
Ginsenoside Ra1	Saponin	C58H98O26	1233.59	1210.63	5.6294	[M+Na]+	83459-41-0	13137.1	11905.6	14396.3	10514.5	18089.7	11432.8	29222.3	26752.9	28439.7	266.53	421.35	172.84	10002	16598.6	16431.5	76332	1577.85	38.19	14755.3	14822.1	15081.3
Ginsenoside I	Saponin	C48H82O20	1013.51	978.54	6.8365	[M+Cl]-	-	460.92	197.05	37.3	1430.49	1324.13	733.11	5486.54	4831.99	4052.46	496.81	446.7	430.18	533.28	719.82	1864.02	2714.1	2562.55	2614.97	1159.64	1275.03	1287.01
Cauloside A	Saponin	C35H56O8	605.42	604.398	6.3417	[M+H]+	17184-21-3	6521.57	4773.24	6354.91	7805.79	8336.51	10397.5	8663.29	7603.39	8006.76	304.11	878.03	286.17	438.71	531.46	677.7	800.07	1183.91	857.85	4203.92	4070.98	3951.7
Camellioside C	Saponin	C53H82O23	1087.53	1086.52	5.6294	[M+H]+	380303-68-4	67914	68417.8	68637.2	73554.9	79081	73794.6	115003	107628	109173	7102.64	4148.07	581.94	3095.54	2483.76	4715.85	8503.84	11736.6	7241.36	65686	65940.5	66622.5
Camelliasaponin C1	Saponin	C58H92O26	1222.62	1204.59	5.9246	[M+NH4]+	156250-58-7	75395.9	78797.6	12049.3	29634.2	26468	111277	53059.4	51443.2	38517.1	18866.3	19704.2	17332	20981.2	22595.7	22615.4	33768.4	35580	37215	32382.8	32232.3	31609.5
Camelliasaponin A1	Saponin	C58H92O25	1189.58	1188.59	6.3817	[M+H]+	183020-18-0	28226.4	16713.8	32784.4	43666.1	49246.5	83300.8	58986.4	36506.8	49802.4	43221	36719.7	29994.8	47568.8	44103.4	39128	46263.6	47638.8	59168.6	45571.3	44974.4	44889.7
Azukisaponin VI	Saponin	C54H86O25	1152.58	1134.55	5.3327	[M+NH4]+	82801-39-6	24429.8	29812	23415	46833.7	37997	36488.1	48651.6	54159.1	47229.9	9651.77	21090.9	10825.9	5027.42	5801.73	9605.81	20364.4	29146.3	31281.8	33588.3	33613	33134.3
Azukisaponin I	Saponin	C42H68O13	781.456	780.466	6.3417	[M+H]+	82793-02-0	14120.4	10908.9	11340.2	19694.1	22372.3	28542.5	30815.1	15263.4	22635.7	2172.5	1310.64	147.2	739.31	1499.84	1502.04	6286.9	4110.52	5186.35	13034.6	13008.2	11772
Araloside A	Saponin	C47H74O18	925.479	926.487	5.9452	[M-H]-	7518-22-1	5164.51	5153.89	4502.13	8653.66	6765.89	832.3	12002.5	12661.3	11498.2	2856.94	2055.3	2149.46	1927.09	1725.28	484.25	4068.05	3338.28	5150.69	6028.32	5988.25	6173.58
Araliasaponin IV	Saponin	C53H86O22	1073.55	1074.56	5.6883	[M-H]-	-	46764.8	44836.8	44478.9	98333.7	82369.2	101124	150856	143946	172826	6724.8	42.36	127.33	103.98	178.87	193.48	4343.44	3289.05	4241.02	64475.6	63473.6	63412.4
Tetrahydrofolic acid	Organic acids	C19H23N7O6	444.17	445.171	0.8026	[M-H]-	135-16-0	59970.1	64589.6	53029	32012.9	30862	28890	26367.6	26292.3	27753.5	19878.2	33902.2	36053.2	32514.1	32762.5	31322.3	34057.6	26204	35255.7	71608.9	71881.6	69190.1
Succinic acid	Organic acids	C4H6O4	117.019	118.027	1.2341	[M-H]-	110-15-6	276724	274775	245392	221894	223678	221796	162322	186211	182997	242121	231566	293953	233233	224130	243072	212322	223868	220968	324810	315722	310067
Spermidic acid	Organic acids	C7H13NO4	215.103	175.084	0.9794	[M-H+CH3CN]-	4386-03-2	50781.8	48806.3	47478.9	41093.3	38645	43286.5	31422	35169.7	32178.1	96881.6	98357.3	88142.6	94118.4	116132	93315.4	89028.1	98674.5	86527.4	64338.4	62735	64338.8
Shikimic acid	Organic acids	C7H10O5	173.046	174.053	1.1362	[M-H]-	138-59-0	7959.66	11481.5	6621.65	7988.6	11864	6482.11	9838.51	11478.6	12085	16881	9423.91	18496	59275.2	31924.7	18953.3	34267.6	10777.4	19092.2	19985.1	20198.7	20054.5
Pyruvic acid	Organic acids	C3H4O3	175.025	88.016	1.1754	[2M-H]-	127-17-3	128161	118493	125300	103665	86154.4	88520	193642	233346	188432	169901	120399	30240.6	68065	71500.1	77760.9	275065	245318	245276	92520.1	93741.5	93687.7
Phenylacetic acid	Organic acids	C8H8O2	295.103	136.052	4.6422	[2M+Na]+	103-82-2	63972.7	65644.4	63961.2	60083	55229.5	76678.4	60904.1	60239.3	55898.5	5651.01	15860.9	11788.7	8301.46	21570.7	21350.3	8740.52	26819.9	30057.7	39159.4	38810.6	38771.5
Pantothenic acid	Organic acids	C9H17NO5	242.1	219.111	2.2875	[M+Na]+	-	7102.53	5213.96	7196.61	5907.08	1774.46	7338.01	7325.57	5818.34	8235.62	12804.7	10016.8	11187.4	9540.39	10537.6	10369.3	7462.64	8509.05	9600	7939.69	8097.79	8144.53
Olivetolic acid	Organic acids	C12H16O4	266.138	224.105	4.1523	[M+CH3CN+H]+	491-72-5	1837.08	2271.61	2074.49	3089.14	1283.58	3501.85	3535.17	3322.41	632.56	1217.61	832.74	556.95	1581.09	667.1	949.18	550.41	682.38	257.83	1561.35	1696.78	1644.5
Malic acid	Organic acids	C4H6O5	133.014	134.022	0.8617	[M-H]-	636-61-3	788780	846997	1.06998e+06	652887	683275	639350	478672	459228	435639	623480	620423	621323	512690	552839	519751	552960	567601	560628	690807	679064	691564
L-2,4-diaminobutyric acid	Organic acids	C4H10N2O2	203.039	118.074	0.9609	[M+K+HCOOH]+	1758-80-1	160361	159547	152338	156141	170042	177633	226263	224838	217877	158338	104578	154326	145262	176457	161523	93736.7	171690	161682	138918	130699	133241
Gyrophoric acid	Organic acids	C24H20O10	467.097	468.106	4.6601	[M-H]-	548-89-0	361639	296797	292590	341930	370798	292050	431161	373243	426932	231814	261705	265530	546606	457795	588469	739662	821116	804465	428672	418536	429563
Fumarprotocetraric acid	Organic acids	C22H16O12	471.056	472.064	3.4476	[M-H]-	489-50-9	620006	606666	560154	653070	645724	624858	718600	719992	699513	552913	580674	612780	620432	560192	589787	579569	591371	579657	679705	672927	664938
Citric acid	Organic acids	C6H8O7	191.022	192.027	1.2146	[M-H]-	77-92-9	615132	260287	410333	243845	428933	242679	484817	595694	590529	472617	645443	489473	546920	480704	531657	429655	510714	432091	357821	386797	365363
Chorismic acid	Organic acids	C10H10O6	453.103	226.048	2.2875	[2M+H]+	617-12-9	55083.5	52707.5	78203.9	116043	108351	127537	75860.6	71716.5	70445.3	19461.7	19060.1	15866.7	87484.3	103108	98553.1	89762.9	95893.6	92070.8	72451.8	73832.1	73745.5
Carbamic acid	Organic acids	CH3NO2	62.0236	61.0164	0.9455	[M+H]+	463-77-4	6218.31	9859.98	9037.15	12153	11487.8	7314.19	17158	15923.4	16287	7797.87	8685.5	8031.88	8987.45	6393.67	10749	11121.2	10583.1	11438.8	11992.7	11831	12101.2
Butyric acid	Organic acids	C4H8O2	158.995	88.0524	0.6303	[M-H+2Na]+	107-92-6	22299.5	22056.6	21635.5	16680.8	16772.4	14122.4	15370.4	17627.6	14607.5	9912.51	9743.37	9928.65	5640.95	6104	10123.5	9175.13	9599.48	10677.6	7992.62	7676.54	8225.4
Arabinonic acid	Organic acids	C5H10O6	165.041	166.048	4.8969	[M-H]-	488-30-2	52569.6	46052.7	44203.1	39690.4	35725.3	45111.3	49303.6	44177.9	41250.4	47212.2	38800.8	41671.7	41062	42101.8	40709	49154	57231.5	47970.7	34135.8	33594.6	33523.7
Aminocaproic acid	Organic acids	C6H13NO2	285.17	131.095	4.2111	[2M+Na]+	60-32-2	7594.88	8573.28	7285.41	8582.61	9357.31	8304.68	8664.76	8942.81	8655.85	1301.74	1865.76	843.93	3239.48	1695.16	2535.56	1992.52	3032.89	2947.65	3744.55	3564.99	3763.59
5-Dehydroshikimate	Organic acids	C7H8O5	343.068	172.037	0.9128	[2M-H]-	-	3.34915e+07	27712792	2.53037e+07	2.58372e+07	2.67023e+07	2.98376e+07	2.48455e+07	2.81682e+07	2.60173e+07	2.14272e+07	2.90986e+07	2.16949e+07	2.28685e+07	2.72272e+07	3.31056e+07	1.48944e+07	1.67116e+07	1.60353e+07	2.34087e+07	2.33457e+07	2.31079e+07
5-Aminopentanoic acid	Organic acids	C5H11NO2	156.041	117.079	0.808	[M+K]+	660-88-8	25530.1	25102.7	25245.6	33470.8	33767.7	27726.2	39606.2	47748.7	36937.6	38895.7	34020.1	35363.3	37085.7	32957.4	36805.1	47530.2	48267.9	53352.1	35329.9	35652.8	35643.2
4-Methoxyphenylacetic acid	Organic acids	C9H10O3	203.02	166.063	0.7633	[M+K-2H]-	104-01-8	170714	185994	164400	142827	181577	187001	178472	166075	171603	114967	110508	111104	117718	128074	101514	120962	119153	115443	146405	142714	142290
4-Guanidinobutyric acid	Organic acids	C5H11N3O2	146.091	145.085	0.8867	[M+H]+	463-00-3	118365	102162	105132	42642.4	41873	53126.3	56741.3	54129.8	61410.6	124018	122411	132251	102939	86854.1	93310.9	117791	124748	117698	72743.3	72847.6	71807.5
4-Amino-3-hydroxybutyrate	Organic acids	C4H9NO3	261.109	119.058	2.2875	[2M+Na]+	-	12032.3	9187.67	10430.5	4204.41	6798.99	6709.61	4741.5	6691.06	5614.41	27406.3	22844.4	24656.1	17553	17024.3	11224.2	15110	16803.4	18787.8	11925	12002.2	12000.2
3-Phenylbutyric acid	Organic acids	C10H12O2	315.072	164.084	5.1356	[M+H]+	4593-90-2	26683.7	30174.3	25261	17410.8	20346.1	17155.9	7024.28	11756.9	16308.2	18357.7	18867.3	21213.9	12964.1	16813	12616.1	10686.8	13110.2	10766.5	23174.6	23251	23249.9
3-Oxovalproic acid	Organic acids	C8H14O3	339.178	158.094	5.5111	[2M+Na]+	-	162649	121943	145084	99849.5	99782.8	126176	32755.2	33832.3	36129.7	24784.4	29036.3	26482.2	30464.7	28837	26536.5	19728.7	19780.2	18821.8	55314.3	55313.3	55195.2
3-Furoic acid	Organic acids	C5H4O3	171.03	112.016	1.1559	[M+CH3COO]-	488-93-7	91947.8	131557	120868	75428.1	94404.5	117616	100091	132808	147561	77444.1	49756.8	66386.1	101936	85276.5	82382.4	51443	58371.2	63894.6	100715	99922	100803
3-Dehydroshikimate	Organic acids	C7H8O5	207.014	172.037	1.6824	[M+Cl]-	2922-42-1	1388	598.19	1306.52	237.85	900.71	401.31	825.71	1229.88	1918.49	2299.14	4412.78	1721.17	606.04	2587.26	696.73	5099.1	4172.11	4586.92	2966.97	2899.85	2838.35
3,5-Dimethoxycinnamic acid	Organic acids	C11H12O4	455.099	208.074	3.1948	[2M+K]+	16909-11-8	4851.34	8692.98	10179.6	28557.5	33192.4	31901.3	30450.8	22333.7	24501.8	14479.9	7501.03	1353.45	2968.26	392.98	7855.69	1113.83	1772.23	2054.13	4225.16	4110.46	3705.51
2-Pyridineacetic acid	Organic acids	C7H7NO2	313.056	137.048	2.8203	[2M+K]+	-	9397.7	9436.8	11633	9310.23	8142.49	8371.13	7070.35	6170.19	5999.32	7551.79	7001.01	8192.21	6976.57	9557.82	9028.22	6871.23	5123.09	7262.31	8750	9554.63	9403.12
2-Phenylbutyric acid	Organic acids	C10H12O2	356.068	164.084	1.3388	[M+CH3CN+H]+	90-27-7	71112.4	114233	115328	193699	194468	222162	229744	221351	199263	94058.6	122130	125508	168073	135015	141887	89958.2	103470	95888.1	93148	99223.2	96982.5
2-Methyl citric acid	Organic acids	C7H10O7	207.049	206.043	1.1222	[M+H]+	6061-96-7	2922.47	2876.2	1819.49	2544.44	3011.05	2450.58	5822.02	1364.28	2481.23	1595.09	2063.18	2508.31	2120.3	1889.85	1305.46	4251.84	2635.84	2539.36	2832.13	2757.16	2983.46
2-Benzylsuccinic acid	Organic acids	C11H12O4	277.071	208.074	2.9582	[M+Na+HCOOH]+	884-33-3	4380.63	2183.91	4101.34	5045.74	6381.18	5003.78	2617.56	7042.78	8032.24	4441.14	5005.74	5871.83	5756.4	5702.78	5866.04	4364.76	5925.2	5581.7	5595.46	5669.93	5642.28
2,3-Dimercaptosuccinic acid	Organic acids	C4H6O4S2	202.941	181.971	0.7232	[M+Na-2H]-	304-55-2	3189.32	4211.48	3511.5	10453.5	11495.7	11743	44627.7	48973.1	45102	1774.85	5120.14	4643.59	8861.62	7847.79	7820.05	41913.9	35623.6	33023.2	13135.6	12958	12852.5
2,2-Dimethylsuccinic acid	Organic acids	C6H10O4	191.056	146.058	1.7018	[M+HCOO]-	597-43-3	2.43656e+06	2.51327e+06	2.01008e+06	2.38986e+06	1.9335e+06	2.74329e+06	2.70493e+06	2.36172e+06	1.87628e+06	2.01485e+06	2.03743e+06	2.03412e+06	2.15337e+06	2.26941e+06	2.24753e+06	1.81971e+06	1.76041e+06	1.80416e+06	1.96335e+06	1.94257e+06	2.01774e+06
(2S)-2-Isopropylmalate	Organic acids	C7H12O5	175.062	176.069	2.9021	[M-H]-	49601-06-1	1.1478e+06	1.0732e+06	1.08392e+06	1.11024e+06	1.35311e+06	1.13946e+06	1.39055e+06	1.53958e+06	1.39584e+06	1.60442e+06	1.40096e+06	1.46648e+06	1.87844e+06	1.91018e+06	1856492	2.65198e+06	2.42835e+06	2.50791e+06	1.62984e+06	1.59087e+06	1.63326e+06
Menadione	Vitamin	C11H8O2	343.101	172.052	2.6458	[2M-H]-	58-27-5	113432	95753.7	117129	74580.9	62381.8	61062.8	49721.1	42988.3	43136.1	23378.8	21493.7	32530.8	27206.3	24013.3	30473.1	26978.9	22735.7	25241.8	40016.2	39010.2	40390.7
Lutein	Vitamin	C40H56O2	568.427	568.428	7.0485	[M+]+	127-40-2	160.45	33760.6	30675	31527	67525.4	24695.6	22021.5	37926.5	49997.1	30235.5	29472.6	15120.8	17933.5	18790.9	4997.22	7048.68	13324.6	54023.1	42070	43289.6	43189.9
Erythorbic acid	Vitamin	C6H8O6	221.03	176.032	1.2146	[M+HCOO]-	89-65-6	32192.3	29938.1	29597.6	28481.8	25251.7	23385.3	26470.3	29874	26482.1	36608.5	39797.9	37226.8	36643.1	33927.2	34437	52091.9	49289.2	51294.6	38709.3	39102.1	36286
Trehalose	Saccharides	C12H22O11	341.109	342.116	0.8223	[M-H]-	99-20-7	2.00937e+06	2.0874e+06	2.03515e+06	1.19128e+06	982911	987119	477780	540781	431822	2.12313e+06	1.84752e+06	2.18185e+06	1.03216e+06	1.03696e+06	834100	1.37821e+06	1.18642e+06	1.08066e+06	1.09787e+06	1.08394e+06	1.0796e+06
Stachyose	Saccharides	C24H42O21	853.46	666.222	6.0536	[M-2H+3K]+	470-55-3	15024.4	28908.1	16956.9	30379.6	25402.6	27367.6	39320.3	36395.4	34248.3	2108.37	25471.9	9702.57	18751.8	971.26	31111.3	11907.2	9423.79	16842.3	29639.7	24533.6	28524.2
Sedoheptulose	Saccharides	C7H14O7	245.042	210.074	0.7633	[M+Cl]-	3019-74-7	97020.6	103784	133805	99599.2	96828.6	96824.9	81385.8	85124.2	82410.2	45322.7	41582.8	41516.2	49678	47951.6	75785.5	56751.6	50604.1	54269.9	93819.4	93642.6	91699.9
Rhamnose	Saccharides	C6H12O5	201.026	164.069	0.6443	[M+K-2H]-	3615-41-6	539643	561649	481291	456738	495754	457198	504349	505591	503860	448260	450571	485425	481488	450259	489599	467435	485024	441190	527006	527236	518302
Raffinose	Saccharides	C18H32O16	543.132	504.169	0.808	[M+K]+	512-69-6	152810	139236	169896	134984	124860	122378	69970.5	99716.7	48865.7	86550.8	78923	89063.9	82516.6	63654.8	75225.8	94773.5	104749	87504.2	94162.8	93150.8	93699.2
Maltopentaose	Saccharides	C30H52O26	892.288	828.275	3.9955	[M+CH3CN+Na]+	34620-76-3	16499.6	12984.3	15645.7	11171.1	10113.2	9148.98	11861.6	8160.92	9698.78	24666.3	18350.5	18791.2	16751.7	15882.8	19476.4	8650.5	12460.1	11398.4	13566.7	13598.2	13210.4
Maltitol	Saccharides	C12H24O11	344.134	344.132	2.626	[M-]-	585-88-6	26446.3	21617.4	23623.6	12790.4	12691.9	13554.2	14804.4	13012.2	13189.4	48426.7	47484.1	50251.3	21476.3	20308.9	22829.2	14165.5	13022.5	13393.7	23996.9	23496	23654.1
Kojibiose	Saccharides	C12H22O11	360.15	342.116	1.1222	[M+NH4]+	2140-29-6	11784.6	15510.3	9845.88	7413.9	6065.74	2678.69	1785.21	1798.99	2527.75	13443	8648.95	12941.6	5893.59	6203.34	6137.69	6034.29	7529.64	6953.66	11605.2	10662.7	11821.2
Glucose	Saccharides	C6H12O6	179.056	180.063	1.1362	[M-H]-	-	39222.7	38422.2	37511.1	37870.6	35157.9	34016.7	44399.8	44193.5	38524.4	53118.6	54547.8	55221.2	55899.9	62696.4	63228.3	84917.5	82028.4	80586	72591	71820	72527.4
Gluconic acid	Saccharides	C6H12O7	241.057	196.058	6.2832	[M+HCOO]-	526-95-4	43361.2	30168.4	37665.2	26304	19647.3	25079.2	17035.6	18887	20332	38437.8	43446.2	44225.2	32390.8	34922.6	35781.6	30380.7	29558.3	29904.2	29854.5	29077.9	29647.3
Globotriose	Saccharides	C18H32O16	589.135	504.169	5.1158	[M+K+HCOOH]+	1109-28-0	13157.4	8537.8	13290.8	13653.2	14837.7	10686.3	18552.5	18945.8	15183.4	5624.93	3070.67	7798.03	6151.23	3936.61	6405.33	6057.94	4621.7	9666.99	9420.96	9497.12	8990.2
Gentianose	Saccharides	C18H32O16	571.109	504.169	3.7596	[M-2H+3Na]+	25954-44-3	18130	15667.4	14449.7	10706.9	10646.7	8862.84	12692	9480.64	10325.7	10433.7	11479	11335.1	12159.2	20660.4	12702.3	11890.6	11310.6	8242.87	13281.4	13447.8	12833.4
D-Mannose	Saccharides	C6H12O6	359.108	180.063	1.8959	[2M-H]-	530-26-7	4580.58	5707.68	6075.23	7188.3	7543.39	5795.1	8269.33	5085.06	6228.62	6658.66	4998.84	6434.35	6071.74	6659.9	4305.93	6565.41	10102.2	9316.75	5856.32	5666.97	5148.89
D-Erythrose	Saccharides	C4H8O4	141.017	120.042	8.8225	[M+Na-2H]-	583-50-6	365438	394011	347750	364226	384969	351360	341902	336032	347205	359294	329615	335671	345604	345924	361369	343595	336913	310679	375566	374774	370168
D-(-)-Fructose	Saccharides	C6H12O6	179.058	180.063	2.3706	[M-H]-	57-48-7	382643	370858	345752	334333	314591	339512	612572	536074	561490	468216	452819	435061	95049.8	105289	102057	183353	180740	186685	251242	248875	253669
Cellotetraose	Saccharides	C24H42O21	649.218	666.222	1.4567	[M+H-H2O]+	38819-01-1	7357.24	9724.25	7624.69	3929.27	3418.77	2357.43	2945.2	3211.76	2394.02	13826	12884.5	10518.7	1323.28	375.43	1100.29	909.29	797.4	116.95	4952.64	4825.46	5049.95
Cellobiose	Saccharides	C12H22O11	361.112	342.116	1.9352	[M+F]-	-	106315	104977	96046.3	96448.5	100584	97026.1	93884	84976.8	92058.5	83549	77015.1	79586.5	79236.7	83744.9	80982	71184.4	87079.6	74101.3	78424.8	78376.7	77034.6
beta-Lactose	Saccharides	C12H22O11	323.09	342.116	2.3706	[M-H2O-H]-	5965-66-2	64708.2	32958.1	62829.3	26162.8	36097.7	41860.2	27050.3	20379.4	33127.5	13715	30108.2	48265.9	36169.8	38900.3	47126.7	13006.2	30666.8	10455.1	45607.9	45516.5	46432.1
3-Galactosyllactose	Saccharides	C18H32O16	525.138	504.169	5.6685	[M+Na-2H]-	32694-82-9	12908.9	12778	14471.7	12024.3	5090.04	11349.3	8812.37	9536.91	10651.6	27483.7	28205.7	27011	22772.1	21286.6	25231.4	24509.2	24320.8	25528.3	15676.8	15062.9	16060.1
Theobromine	Alkaloids	C7H8N4O2	181.073	180.065	2.3667	[M+H]+	83-67-0	1.47853e+07	1.50917e+07	1.53292e+07	1.6074e+07	1.82375e+07	1.60518e+07	2.07428e+07	1.90195e+07	1.98668e+07	1.76523e+07	1.70812e+07	1.87218e+07	9.83429e+06	1.00938e+07	9.76946e+06	1.19016e+07	1.14073e+07	1.21244e+07	1.42512e+07	1.41443e+07	1.42545e+07
Quinine	Alkaloids	C20H24N2O2	307.177	324.184	2.8203	[M+H-H2O]+	130-95-0	7972.32	6646.32	7675.16	9047.97	10027.2	11106.7	25229.9	22794.2	21865.2	5155.02	4477.86	5616.14	3695.05	6336.33	3867.79	10910.1	10920.3	12060.9	9163.96	9068.74	9128.94
Indole	Alkaloids	C8H7N	118.064	117.058	2.5625	[M+H]+	120-72-9	194114	200108	219778	294461	271951	308799	322159	309279	309445	176010	191880	190135	357826	346143	352525	286514	275368	279777	264625	265297	265634
Hyoscyamine	Alkaloids	C17H23NO3	290.171	289.168	2.0867	[M+H]+	101-31-5	11535.4	12905.4	11671.5	10503.1	11570.4	9041.82	4089.7	3892.22	6149.52	5891.45	3784.19	3878.95	6730.56	6074.94	8672.84	5585.04	6708.59	7837.89	6680.91	6605.24	6875.52
Dopamine	Alkaloids	C8H11NO2	345.13	153.079	2.6806	[2M+K]+	62-31-7	23080	25436.5	23113.2	22852.9	20536.8	22374.6	26960	29822.8	27709.7	11190.1	6495.36	10698	9845.07	9689.27	10785.6	22702.9	23894.7	21170.1	15128.2	15159.5	14770
Choline	Alkaloids	C5H14NO+	104.106	104.108	0.8276	[M+]+	62-49-7	299120	278377	277141	292568	284050	254813	195369	200868	196720	178935	164322	174187	294231	253657	258687	249179	256963	267472	278752	278267	276657
Caffeine	Alkaloids	C8H10N4O2	195.089	194.08	3.3318	[M+H]+	58-08-2	5.59414e+07	5.53565e+07	5.73894e+07	4.96193e+07	6.24474e+07	5.78739e+07	5.96471e+07	6.24818e+07	4.79515e+07	5.43873e+07	5.05493e+07	5.07253e+07	5.90001e+07	6.35712e+07	4.69641e+07	6.11017e+07	4.97126e+07	5.89743e+07	5.44884e+07	5.41087e+07	5.35391e+07
Betaine	Alkaloids	C5H11NO2	118.085	117.079	0.8472	[M+H]+	107-43-7	25828.2	25970.9	27442.1	28870.9	32721	32628.8	45891.1	47639.9	48451.8	26311.7	28559.9	29992.5	38999.8	33588.8	37225.6	40884.9	40515.8	46907.2	35477.4	35436.4	34670.8
1-Acetylindole	Alkaloids	C10H9NO	177.112	159.068	0.8867	[M+NH4]+	576-15-8	102396	100841	108333	21674.7	41029.7	86257.8	35744.5	63205.5	59334.7	126999	121285	110013	100500	95653.5	99590.5	103648	96580.2	105990	92164.6	91393.6	90695.1
Procyanidin C1	Tannins	C45H38O18	865.198	866.206	3.4671	[M-H]-	37064-30-5	982928	939201	835134	840262	673247	625463	547380	592498	612390	750418	789987	860718	780128	647235	712698	568718	587026	581146	1.19966e+06	1.09896e+06	1.10239e+06
Procyanidin B5	Tannins	C30H26O12	577.133	578.142	5.6486	[M-H]-	12798-57-1	24917.4	15567.5	32698.5	21045.7	1673.21	8681.36	8891.61	6417.37	11529	2672.18	30189.2	38703.3	46230.4	43811.9	29966.1	52525.4	25288.4	44428.8	32597.5	32106.9	33335.5
Procyanidin B4	Tannins	C30H26O12	577.135	578.142	3.3123	[M-H]-	4852-22-6	2.91515e+07	2.4584e+07	2.31351e+07	2.1625e+07	2.28076e+07	1.98405e+07	1.84473e+07	2.01293e+07	1.99531e+07	1.66135e+07	1.7232e+07	1.5205e+07	1.87931e+07	1.64838e+07	1.64998e+07	2.19662e+07	2.35544e+07	2.12389e+07	2.19005e+07	2.15804e+07	2.15981e+07
Procyanidin B3	Tannins	C30H26O12	577.134	578.142	3.0386	[M-H]-	23567-23-9	1.57226e+06	1.39757e+06	797286	1.47338e+06	1.54431e+06	1.69401e+06	1.60802e+06	1.69864e+06	1.70265e+06	299613	297887	324437	310238	356511	250144	992449	1.02049e+06	919568	722306	722309	704179
Procyanidin B2	Tannins	C30H26O12	577.121	578.142	2.6458	[M-H]-	29106-49-8	10643.4	4759.51	7788.58	4050.92	10335.3	8096.54	13590.1	13113.5	13870.1	10686.8	8596.71	3937.65	11791.9	10931.4	10049.5	11959.4	8159.83	10368.2	8869.91	8983.6	9409.67
Procyanidin B1	Tannins	C30H26O12	1157.3	578.142	3.3318	[2M+H]+	20315-25-7	217461	239338	229614	185089	211343	203385	133366	103243	123155	183910	173542	192872	173730	187470	193343	156578	154179	192556	170668	170103	168719
Ellagic acid	Tannins	C14H6O8	300.998	302.006	4.3666	[M-H]-	476-66-4	101529	120608	85910.7	83185.1	68666.3	94219.3	37535.2	28446.9	18736.2	583500	550220	472057	763730	513871	814348	117637	150001	69221.1	397598	388616	379744
Cinnamtannin D1	Tannins	C45H36O18	863.203	864.19	4.6207	[M-H]-	97233-06-2	29577.5	26894.9	22447	11564.8	12526.6	10391.9	3640.09	2037.58	4109.08	51606.4	51050.8	55884.9	40313.5	28707.5	31718.7	33756.8	39543	46570.2	136607	133850	136586
Cinnamtannin B2	Tannins	C60H48O24	1153.25	1152.25	4.2492	[M-H]-	88038-12-4	212674	130433	33795.2	116030	175861	194709	166689	158280	170459	51933.4	30407.1	12681.9	73843.9	58910.2	45992.2	29264.5	26535.4	4135.53	39192.6	51880	57636.2
Cinnamtannin A2	Tannins	C60H50O24	1153.26	1154.27	3.2139	[M-H]-	86631-38-1	240041	178197	252396	261852	231330	148240	124037	179528	225989	27769.4	60979	60576	80071.3	91854.6	103839	110653	178680	153786	184680	167832	173267
Gallocatechin gallate	Flavanols	C22H18O11	457.077	458.085	8.9799	[M-H]-	5127-64-0	950979	717211	786338	914459	884105	858043	1.02651e+06	1.04683e+06	1.13385e+06	773509	616959	223842	783344	904961	860929	933929	982045	889877	916982	905817	917459
Gallocatechin	Flavanols	C15H14O7	307.082	306.074	2.4442	[M+H]+	970-73-0	813223	871759	885459	1.04338e+06	1.06672e+06	1.17311e+06	1.13562e+06	1.1076e+06	1.22326e+06	531962	582914	562295	865450	842998	623010	1.06759e+06	1.10426e+06	1.12055e+06	994723	991496	988866
Epigallocatechin-3-O-(3-O-methyl)gallate	Flavanols	C23H20O11	490.136	472.101	4.1916	[M+NH4]+	83104-87-4	6902.08	7452.26	7951.35	726.2	780.89	395.37	84.97	318.3	62.3	82.88	42.06	429.82	539.27	77.24	33.5	195.3	131.37	367.14	407.87	472.48	462.23
Epigallocatechin-3'-glucuronide	Flavanols	C21H22O13	500.14	482.106	2.4247	[M+NH4]+	-	108.94	385.08	301.86	1375.82	1139.67	314.34	159.22	819.76	405.23	732.6	705.2	724.37	768.6	3359.11	4093.99	2536.27	3188.76	1303.16	1584.63	1719.49	1402.33
Epigallocatechin-3,5-digallate	Flavanols	C29H22O15	1221.2	610.096	4.2699	[2M+H]+	-	182.75	324.16	259.45	254.75	569.17	387.88	129.23	230.8	2132.37	40695.6	39338.8	38512.2	23967.8	28657.4	22698.7	5937.61	6259.78	6413.7	7091.77	6989.15	7086.76
Epigallocatechin-3,3',-di-O-gallate	Flavanols	C29H22O15	611.105	610.096	8.9291	[M+H]+	89013-66-1	288.01	187.84	283.38	187.7	149.88	198.1	66.18	128.45	309.4	2669.02	3907.73	4739.72	3181.66	3059.6	2932.26	2816.51	1611.19	1916.23	923.09	880.06	925.07
Epigallocatechin gallate	Flavanols	C22H18O11	459.094	458.085	3.6619	[M+H]+	989-51-5	5.01094e+06	4.34256e+06	4.54305e+06	4.38155e+06	5.01543e+06	4.84279e+06	6.18534e+06	4.96703e+06	5.61681e+06	4.82759e+06	6.03701e+06	5.983e+06	4.92653e+06	6.64463e+06	5.93096e+06	5.58413e+06	6.55295e+06	5.6231e+06	5.27757e+06	5.31152e+06	5.235e+06
Epigallocatechin	Flavanols	C15H14O7	305.067	306.074	2.4297	[M-H]-	970-74-1	4.39933e+06	4.04034e+06	3.8512e+06	5.15403e+06	5.13818e+06	5.25405e+06	7.13162e+06	6.98459e+06	7.20333e+06	2.91364e+06	2.87901e+06	3.0815e+06	3.33897e+06	3.44963e+06	3.41138e+06	5.00878e+06	4.90744e+06	1.75645e+06	5.33681e+06	5.24433e+06	5.30344e+06
Epicatechin-3'-glucuronide	Flavanols	C21H22O12	484.144	466.111	4.7402	[M+NH4]+	-	355.86	200.43	191.16	75.17	519.22	577.18	708.28	998.92	830.08	235.34	165.74	67.46	178.7	319.05	383.52	410.25	105.96	332.3	1640.75	1739.58	1686.8
Epicatechin gallate	Flavanols	C22H18O10	902.195	442.09	4.652	[2M+NH4]+	1257-08-5	6454.16	7251.7	2517.03	10051.6	5239.76	6401.12	7232.8	5469.43	11333.5	10882	24399	10360.6	22828.8	15639.9	24587.7	36663.2	103812	27885.5	14247.2	14162.1	14258.2
Epicatechin	Flavanols	C15H14O6	291.087	290.079	3.6189	[M+H]+	7295-85-4	1.71807e+06	1.7009e+06	2.06616e+06	2.57188e+06	2.16176e+06	2.90208e+06	2.57785e+06	1.85322e+06	2.29147e+06	1.24049e+06	1.66847e+06	1.61179e+06	1.95402e+06	2.53142e+06	2.49156e+06	2.38294e+06	2.33274e+06	2.5492e+06	2.02643e+06	2.04789e+06	2.01003e+06
Catechin gallate	Flavanols	C22H18O10	441.083	442.09	4.4251	[M-H]-	1257-08-5	2.7623e+07	2.68448e+07	2.57501e+07	2.55452e+07	2.67055e+07	2.547e+07	2.67497e+07	2.56845e+07	2.60322e+07	2.34002e+07	2.27186e+07	2.30428e+07	2.20357e+07	2.25996e+07	2.05642e+07	2.14027e+07	2.16812e+07	2.01986e+07	2.53099e+07	2.53017e+07	2.48823e+07
Catechin	Flavanols	C15H14O6	291.086	290.079	3.9169	[M+H]+	154-23-4	187004	152334	195025	258353	300505	283047	189445	276607	285642	147926	206352	205728	183628	290721	272054	263247	275822	266888	222366	223627	223604
Syringetin-3-O-glucoside	Flavonols	C23H24O13	529.098	508.122	4.2687	[M+Na-2H]-	40039-49-4	46730.6	54350.2	54040.7	36726.7	17049.5	21830.7	32888.1	33231.8	34592.9	13307.4	25081.8	22743.6	31940.8	26321.1	28515.1	17731.7	23409.5	26826.4	39320.9	39200.5	39319.1
Rhamnetin	Flavonols	C16H12O7	368.061	316.058	2.9215	[M+Cl+NH3]-	90-19-7	116344	152774	130930	138706	160183	128228	148478	176261	137178	171744	142640	151957	279891	303011	263655	388611	346993	309167	215666	203659	214161
Rhamnazin	Flavonols	C17H14O7	683.146	330.074	1.4371	[2M+Na]+	552-54-5	14998.6	16885	17909.9	14981.1	13063.2	8330.17	9402.32	11660.5	10443.9	10187.9	13801.6	8762.77	3549.91	5312.46	7557.05	1208.56	2388.76	1884.25	14095.8	14277.5	14129.3
Quercetin-3-O-sophorotrioside-7-O-arabinoside	Flavonols	C38H48O26	938.287	920.243	5.4711	[M+NH4]+	-	10520.1	4864.07	11831.1	22526.7	20373	20268.1	17777.7	16639.5	15176.8	4755.74	6133.94	4617.95	9965.58	9568.76	11382	13204.8	11318.5	13210.9	19785	17262	20566.8
Quercetin-3-O-rutinoside	Flavonols	C27H30O16	609.144	610.153	4.1705	[M-H]-	153-18-4	279869	255661	246357	660433	551375	511700	695338	577813	623440	498168	498054	498212	458024	788925	673309	1.55147e+06	1.55395e+06	1509555	648633	634556	648920
Quercetin-3-O-glucoside	Flavonols	C21H20O12	465.103	464.096	6.0634	[M+H]+	482-35-9	279869	279832	279795	342062	342134	342205	487180	487423	487667	285052	285088	285124	326514	326610	326706	352428	352386	352344	355883	355934	355986
Quercetin-3-O-galactoside	Flavonols	C21H20O12	465.104	464.096	4.3675	[M+H]+	482-36-0	2.21313e+06	1679951	2.15949e+06	3.71324e+06	2.91368e+06	2.37971e+06	3.19089e+06	2.50485e+06	3.03457e+06	686422	649690	538970	725296	879425	632265	1.43129e+06	1.60073e+06	1.84401e+06	1.92419e+06	1898786	1.90138e+06
Quercetin-3-O-(6''-acetyl-glucoside)	Flavonols	C23H22O13	1035.22	506.106	4.0739	[2M+Na]+	-	20710.1	23837.6	27652.1	21931.2	21677.9	16575.4	37609	32125.7	36184.7	22537	22410.8	22675.6	24023.3	24094.6	20627.1	45017.1	37389.8	46353.5	25382.6	25672.5	25425.6
Quercetin-3-O-(6''-acetyl) galactoside	Flavonols	C23H22O13	541.083	506.106	2.2908	[M+Cl]-	124027-51-6	5681.9	3687.41	6617.27	14293.7	11183.7	15110.8	1856.29	6730.6	5804.95	1133.59	3261.08	1058.57	9461.79	12387.9	15071	13156	14198.4	35208.1	5504.24	5310.06	5500.26
Quercetin-3-O-(2''-p-coumaroyl) galactoside	Flavonols	C30H26O14	633.121	610.132	5.1356	[M+Na]+	-	2268.97	1691.55	1274.5	176.94	1873.93	876.03	3142.11	1584.16	4226.59	1307.95	1984.12	3423.5	2268.72	2499.13	1902.46	8021.49	8540.3	9793.77	5041.07	5427.57	5466.18
Quercetin-3-O-(2''-O-galactosyl) glucoside	Flavonols	C27H30O17	649.138	626.148	3.8183	[M+Na]+	56782-99-1	179.84	296.16	580.36	920.09	804.04	836.16	533.96	943	656.28	160.57	497.04	619.07	584.1	855.82	693.47	1461.33	3256.47	1376.58	1301.83	1283.73	1158.22
Quercetin-3-O-(2'''-feruloyl) sophoroside	Flavonols	C37H38O20	801.187	802.196	2.9995	[M-H]-	-	87931.7	81182.9	85883.3	136554	112697	138220	74081	87072.1	82140.2	21537	18017.5	19063.9	36737.6	42995.8	35039.7	47786.1	45691.3	43357.8	52620.1	51088.7	52783.2
Quercetin-3-O-(2'''-caffeoyl) sophoroside	Flavonols	C36H36O20	787.184	788.18	5.4113	[M-H]-	-	28842.6	32352.8	41702.2	29566.4	29255.5	30607.1	33917.5	34545.6	35197.2	14163.9	19783.3	18270.5	19242.5	18486.8	25112.9	25051.9	24716.5	27137.6	29970.5	29252.8	29789
Quercetin-3-O-(2'',6''-digalloyl)-glucoside	Flavonols	C35H28O20	769.122	768.117	3.8775	[M+H]+	-	2515.82	7142.84	8314.51	1712.09	3005.36	3558.82	2089.84	2308.03	2182.56	15853.4	16423.8	17821.9	11658.8	11913.3	9534.69	1427.71	3012.81	2925.89	2514.88	2792.22	2712.88
Quercetin-3-(2-glucosylrhamnoside)	Flavonols	C27H30O16	669.145	610.153	2.9215	[M+CH3COO]-	143016-74-4	13663.7	9264.29	12067.7	10132.6	15672.1	10107.9	7672.51	7796.79	5295.36	2478.33	1211.33	241.91	6229.89	11232.6	6591.54	8431.24	8008.7	5287.44	9248.46	8562.15	8962.21
Quercetin 3-sophorotrioside	Flavonols	C33H40O22	769.141	788.201	5.7475	[M-H2O-H]-	38681-85-5	71.07	915.23	966.83	128.71	125.35	604.21	349.4	75.36	402.42	494.08	318.16	308.17	3177.32	3101.55	2101.1	816.03	197.01	556.63	2223.03	2688.22	2762.73
Quercetin	Flavonols	C15H10O7	301.035	302.043	5.0552	[M-H]-	117-39-5	312927	293536	291990	477636	481587	502664	776640	787003	746315	268870	285634	265429	333921	361330	429928	941233	782939	729545	555370	549999	537826
Quercetagitrin	Flavonols	C21H20O13	525.073	480.09	1.4567	[M-H+2Na]+	548-75-4	49587.1	51590.9	56883.2	33474.7	33904.7	22955.9	21699.4	26059.8	20648.1	43087.9	37307.5	40496.6	12132.7	12533.5	16681.8	8327.53	10659.9	10961.2	43386.1	42539.7	42600.4
Quercetagetin	Flavonols	C15H10O8	319.045	318.038	5.0167	[M+H]+	90-18-6	46038	44472.3	51905.9	77130.6	73954.2	91613.8	104864	102357	92764.9	43029.2	36483.2	33958.6	60705.7	64715.7	62027.4	99921.4	110311	84515.1	92334	93083.6	94722.8
Myricitrin	Flavonols	C21H20O12	927.184	464.096	2.3303	[2M-H]-	17912-87-7	107909	86567.6	113467	168379	141981	154791	57412.7	39959.4	53234.1	13159.4	21939	13979.4	66693.2	69886.8	69655.9	63949	70580.8	63549.6	58804.2	57291.8	57493.2
Myricetin-3-O-rutinoside	Flavonols	C27H30O17	627.156	626.148	0.7686	[M+H]+	41093-68-9	48850.5	48930.7	49010.9	105623	105678	105734	126747	126726	126705	21124.5	21214.3	21304.1	39608.5	39522.4	39436.3	59412.7	59298.7	59184.6	86551.9	86555.2	86558.6
Myricetin-3-O-glucoside	Flavonols	C21H20O13	481.098	480.09	6.0437	[M+H]+	19833-12-6	78436.6	78399.6	78362.6	122012	122114	122215	148158	148214	148271	78436.6	78399.7	78362.8	113297	113442	113586	183019	183119	183220	260487	260539	260592
Myricetin-3-O-gentiobioside	Flavonols	C27H30O18	665.139	642.143	2.6606	[M+Na]+	-	7427.52	2765.91	4304.16	167.44	3592.31	3018.41	2284.66	1928.74	1924.28	2089.63	656.68	2788.31	1668.2	3230.42	4817.41	3394.3	2034.03	668.03	2792.94	2833.68	2592.24
Myricetin-3-O-galactoside	Flavonols	C21H20O13	481.099	480.09	3.9169	[M+H]+	15648-86-9	1.41237e+06	1.55086e+06	1.62058e+06	3.31364e+06	2.90553e+06	2.51894e+06	3.91172e+06	3.66837e+06	3.08741e+06	965742	1.12761e+06	1.10607e+06	1.61611e+06	1.54014e+06	1.41151e+06	2.74879e+06	2.90826e+06	2.96779e+06	2.69603e+06	2.67553e+06	2.69334e+06
Myricetin	Flavonols	C15H10O8	319.046	318.038	3.9169	[M+H]+	529-44-2	901956	1.06182e+06	1.06803e+06	2.09165e+06	1.84628e+06	1.63877e+06	2.58595e+06	2.36103e+06	2.02763e+06	677926	763050	756283	1.12986e+06	1.00358e+06	1.00696e+06	2.10182e+06	2.12875e+06	2.28042e+06	1.77357e+06	1.77049e+06	1.78251e+06
kaempferol-7-O-glucoside	Flavonols	C21H20O11	895.154	448.101	4.5714	[2M-H]-	-	79488.6	69590.8	48332.6	51467.7	29779.5	54510.6	29271.6	39709	21975.8	63673.9	29907.2	22433.9	12667.3	7825.21	13722.4	47621.9	54673.8	50555.1	50023.9	47046.8	49182
Kaempferol-3-rhamninoside	Flavonols	C33H40O19	741.214	740.216	4.172	[M+H]+	-	43095.8	34897	34962.6	17517.6	22284.1	9423.94	2814.84	7977.24	6030.9	60093.3	49301.1	50474	32467.9	19918.2	21883	28060.1	33048.3	31112.2	21288.5	21913.8	21158.3
Kaempferol-3-O-rutinoside	Flavonols	C27H30O15	595.166	594.159	7.9549	[M+H]+	17650-84-9	2922.47	2933.47	2944.47	3731.77	3721.77	3711.77	4076.47	4086.47	4096.47	179.844	182.844	185.844	314.728	318.728	322.728	404.65	414.65	424.65	1347.17	1350.61	1354.06
Kaempferol-3-O-glucoside	Flavonols	C21H20O11	449.108	448.101	0.7785	[M+H]+	480-10-4	1.00058e+06	1.00046e+06	1.00034e+06	1.60093e+06	1.60089e+06	1.60086e+06	2.10122e+06	2.10142e+06	2.10163e+06	400232	400379	400526	800463	800536	800609	900521	900621	900721	1.34522e+06	1.34528e+06	1.34534e+06
Kaempferol-3-O-galactoside	Flavonols	C21H20O11	447.093	448.101	1.6729	[M-H]-	23627-87-4	12908.9	12968.9	13028.9	10040.3	10049.7	10059.1	7171.62	7178.92	7186.22	25817.8	25847.9	25878	28686.5	28688.6	28690.8	32989.5	3299.66	32989.7	44782.8	41502.7	44820.4
Kaempferol-3-O-arabinoside	Flavonols	C20H18O10	436.132	418.09	4.8343	[M+NH4]+	5041-67-8	12149.6	10655.5	12604.9	12447.9	10118.7	12211.8	13622.5	12585.1	14578.1	17158.4	19860.2	18965.2	20903.8	15267.3	22970.6	22237.1	22331.3	24308.2	17795.6	17611	18461.6
Kaempferol-3-O-(6''-malonyl)galactoside	Flavonols	C24H22O14	533.098	534.101	2.3303	[M-H]-	-	5873.3	5491.88	10137.3	6256.63	6311.53	9333.77	7312.64	2737.08	5041.64	7630.07	3163.92	4766.43	6803.48	6335.58	5882.05	5272.66	2740.42	5720.37	6456.37	6469.65	5870.09
Kaempferol-3-O-(2''-p-Coumaroyl)galactoside	Flavonols	C30H26O13	612.172	594.137	5.2347	[M+NH4]+	-	68153.9	51758.4	51804.7	11983.6	14510.6	15564.1	3271.77	4746.22	9595.31	35035.1	33694.9	34019	35458.3	30268.8	46119.4	40897.9	37343.6	45712.9	23596.4	25472.8	24140.3
Kaempferol-3-O-(2''-O-galloyl)glucuronide	Flavonols	C28H22O16	613.084	614.091	4.0519	[M-H]-	-	3940.62	6235.03	3863.14	1588.56	4473.57	2400.81	846.82	1599.49	2560.52	4241.52	1619.47	2313.7	4108.14	9371.04	3761.5	2499.14	3606.82	3546.15	6205.16	6316.3	6141.86
Kaempferol-3-O-(2''-acetyl)glucoside	Flavonols	C23H22O12	489.103	490.111	4.3078	[M-H]-	-	1.89049e+06	1.79654e+06	1.9306e+06	1.60511e+06	1.69093e+06	1.74299e+06	1.46544e+06	1.38023e+06	1.47169e+06	70148.3	54485.6	59432.4	94092.5	90258.7	96187	91035.6	84806.2	85632.3	662041	654785	648417
Kaempferol-3-(3,6-di-p-coumaroylglucoside)	Flavonols	C39H32O15	741.184	740.174	5.708	[M+H]+	-	5.99188e+06	5.48663e+06	6.17685e+06	2.91673e+06	3.06046e+06	3.05791e+06	1.44509e+06	1.5331e+06	1.33568e+06	8.04119e+06	8.22533e+06	7.67688e+06	6.0428e+06	5.62124e+06	6.0921e+06	2.34914e+06	2.32877e+06	2.6662e+06	4.44968e+06	4.38034e+06	4.37583e+06
Kaempferol	Flavonols	C15H10O6	287.055	286.048	2.247	[M+H]+	520-18-3	124844	118569	122783	89179.5	125815	101790	51369.4	58119.8	93560.7	40056.9	12076.7	47750.5	56294.2	55515.8	32870.3	21260.3	55335.4	54682.1	72690.6	72130.2	72113.7
Isorhamnetin-3-O-rhamnoside	Flavonols	C22H22O11	463.123	462.116	5.1951	[M+H]+	-	6258.7	10383.9	3055.19	10221.3	8968.14	11864	13522.9	10892.6	14196.2	4788.88	3783.31	2299.07	1960.62	1148.14	1590.17	1215.6	1407.96	574.15	5301.74	5353	4994.36
Axillarin	Flavonols	C17H14O8	715.114	346.069	1.4371	[2M+Na]+	5188-73-8	85388.8	20294.4	23409.3	37558.8	37382.4	36377.3	34982.7	44779.1	35851.8	19212.2	21110.4	22072.9	27232.2	25994.2	21117	14099.4	10592.4	18598.3	22523.5	21645.9	23137.7
Vitexin-2''-O-rhamnoside	Flavones	C27H30O14	577.154	578.164	4.1115	[M-H]-	64820-99-1	109362	133791	144566	298432	310130	296098	702174	672666	654754	147533	124722	160874	324987	325474	312574	1.10212e+06	1.08058e+06	1.03978e+06	416602	415722	409434
Vitexin-2''-O-glucoside	Flavones	C27H30O16	611.161	610.153	4.172	[M+H]+	-	405470	421525	389853	839588	940270	748320	503163	553122	491942	768143	1.01212e+06	713764	1.33204e+06	1.07069e+06	857390	1.50048e+06	1.68268e+06	1.66332e+06	646060	659384	660208
Taxifolin	Flavonoids	C15H12O7	285.043	304.058	3.0192	[M-H2O-H]-	480-18-2	243466	224337	215191	190515	207398	221787	172791	175584	182355	62003	64018.8	73987.7	82594.9	82317.5	69652.5	84031.8	109522	85662.6	80968.7	81831.8	80636.6
Sakuranetin	Flavonoids	C16H14O5	595.168	286.084	3.976	[2M+Na]+	2957-21-3	512332	754879	756229	1.15596e+06	911989	844996	1.54102e+06	1.93552e+06	1.96314e+06	583565	762804	993080	1.2311e+06	1.15172e+06	923156	3.4613e+06	3.36742e+06	4.19888e+06	1.27625e+06	1.28324e+06	1.29342e+06
Plantagoside	Flavonoids	C21H22O12	465.102	466.111	4.2882	[M-H]-	78708-33-5	224002	199471	219313	172653	177635	173020	191950	167948	196413	122227	114728	119892	191223	165367	185524	225044	218211	228841	286180	286396	281035
Phloretin-4'-O-(6''-Salicyloyl) glucoside	Flavonoids	C28H28O12	555.157	556.158	2.4491	[M-H]-	-	6226.67	4903.56	3010	982.98	1743.23	1701.37	3557.5	4695.54	4665.05	5696.31	7716.91	12828.1	7814.81	5076.1	6309.4	5854.39	2682.69	5381.74	2315.36	2527.53	2077.02
Nepitrin	Flavones	C22H22O12	479.118	478.111	4.7599	[M+H]+	569-90-4	4920.57	3403.67	3917.51	11099.6	18288.6	24588.8	16766.8	15069.2	20097.1	1961.94	2031.86	1767.08	2939.54	3954.45	3028.7	7274.5	8442.11	11217.5	8799.52	8989.98	8926.68
Neoastilbin	Flavones	C21H22O11	899.202	450.116	2.4687	[2M-H]-	54081-47-9	75436.2	67689.8	60881.4	51267.3	56491.5	48271.4	134783	132752	67500.2	41716.6	33818	21862.8	39620.1	66406.9	32670.3	50004.8	98245.6	76630.7	89263.5	90242.5	92137.6
Naringin-6''-rhamnoside	Flavones	C33H42O18	725.244	726.237	4.9629	[M-H]-	-	5951.3	7346.18	9308.52	3873.09	4528.69	5744.7	9031.99	6394.36	7265.46	13063.2	9914.72	17794.3	13044.1	9414.03	13801	16879.5	11049.3	14895.9	10358.5	10325.5	10193.6
Naringin	Flavonoids	C27H32O14	579.17	580.179	4.7193	[M-H]-	10236-47-2	135860	126245	120157	96907.9	85921.6	95194.3	73664.5	80699.8	80993.5	36364.9	33856.1	30558.1	39325.5	43932.2	41453.9	53515.2	44947.6	54671.3	54505	53443.9	54422.3
Naringenin	Flavonoids	C15H12O5	583.087	272.068	0.7884	[2M+K]+	480-41-1	19291.8	22043.3	22338.8	30884.8	27137.1	24119.5	30239.3	35238.8	31789.9	13247.8	14116.6	10304.8	18112.7	14959.9	15391.1	19333	20399.2	20656	21835.1	21837.8	21769
Luteolin-7-O-glucuronide	Flavones	C21H18O12	461.072	462.08	3.4476	[M-H]-	29741-10-4	56150	70243.1	48016.8	59644.1	50546.7	41672.9	73672.9	113895	77513.7	15693	26976.5	30322.2	40159.1	28131.4	38734.9	117465	57888	118082	52653.9	51128	52520.6
Luteolin	Flavones	C15H10O6	285.04	286.048	5.3716	[M-H]-	491-70-3	34102	36628.1	30629.2	62213.1	73522.6	56420.7	58884.6	62272	64437.7	11499.3	10546.8	5472.57	28717.5	41042.3	36509.1	102771	105902	102083	58375.7	55623.3	58772.5
Isoscutellarein	Flavones	C15H10O6	287.056	286.048	5.7274	[M+H]+	41440-05-5	611179	549561	610236	545484	665601	495701	480084	534257	459610	362619	344409	344543	348908	345648	410473	321654	305417	369551	390959	381264	380069
Hesperidin	Flavonoids	C28H34O15	631.146	610.19	2.6655	[M+Na-2H]-	520-26-3	31833.7	49866.3	13638.8	27176	26004.8	26872.2	76705.2	38153.2	74123.3	34511.8	6652.84	7696.69	7371.33	7014.4	3931.97	16978	12892.1	20250.3	10803.3	6282.84	9823.36
Hesperetin	Flavonoids	C16H14O6	627.12	302.079	3.0958	[2M+Na]+	520-33-2	1754.67	3310.67	3192.35	101.88	34.56	172.81	1060.9	1383.68	2153.54	6678.33	19020.3	18799.3	15650.4	17338.2	15869.3	755.84	720.73	491.95	9375.7	10139.8	9584.1
Gossypetin-8-rhamnoside	Flavones	C21H20O12	929.179	464.096	4.7794	[2M+H]+	94516-28-6	13106.5	10443.6	10094.4	11505.1	11154.1	9682	15993.4	12047.3	17049.5	16619.1	15322.3	22648	18334.7	13229.5	24953.8	14235.5	17941.2	21030.4	16055.7	16137.5	16570.7
Diosmin	Flavones	C28H32O15	645.144	608.174	3.8551	[M+K-2H]-	520-27-4	4102.45	2674.17	5281.72	3735.77	2624.6	6531.43	5736.37	6795.46	6483.6	11910.5	11572.5	9596.42	15426.5	12607.4	13404.4	10996.6	14613.6	13043.7	10699.4	10428.6	10398.6
Cynaroside	Flavones	C21H20O11	483.077	448.101	5.3716	[M+Cl]-	5373-11-5	17131.1	24139.9	24063.9	12653.1	8318.23	6227.18	8775.58	8566.89	7291.98	18531.7	20687.6	22348.3	14751.6	9385.77	8383.05	3158.56	5315.1	6172.48	12306.9	12011.2	11877.9
Chrysin	Flavones	C15H10O4	318.065	254.058	3.9169	[M+CH3CN+Na]+	480-40-0	5013.92	3452.01	6046.73	11245.1	10530	8765.16	13068	12979.3	9465.37	4527.81	3754.07	4402.94	7388.89	6153.33	5254.09	12093.4	11789.8	10367.2	8776.04	8695.87	8753.24
Chalcone	Flavonoids	C15H12O	455.135	208.089	5.708	[2M+K]+	94-41-7	1.02132e+06	888813	1.07492e+06	507538	555212	520915	244650	298342	290350	1.09827e+06	1.1841e+06	1.08524e+06	886263	782659	904309	352836	341468	418283	725399	712345	709499
Apigenin	Flavones	C15H10O5	271.06	270.053	5.6689	[M+H]+	520-36-5	9963.19	8596.85	9436.87	22491	18212.7	23904.7	23242.2	32805.2	36714.6	13560.3	15225.5	15862.8	21604.4	20029.1	26005.8	51760	54335.2	45866.3	20484	20147.5	20123.4
Petunidin-3,5-diglucoside	Anthocyanidins	C28H33ClO17	699.125	676.141	0.8867	[M+Na]+	25846-73-5	18366.5	16612.6	19232.5	10725.5	9898.87	9533.36	15598	18194.4	25133.8	16796.5	20633.6	13187.5	4083.86	3729.12	4079.25	1480.48	837.29	1483.29	11252.7	11966.5	10905.2
Petunidin-3-(6''-p-coumarylglucoside)	Anthocyanidins	C31H29O14+	625.156	625.156	5.2543	[M+H]+	-	37866.7	36470.1	32890.2	23331.2	21776.9	10667.7	4054.56	9512.95	5308.19	25795.5	33010.5	31723.9	31232.4	29618.9	30119.5	56679.3	51848.8	57874.9	32665.4	33023.3	32897.1
Peonidin-3-O-beta-galactopyranoside	Anthocyanidins	C22H23O11+	463.123	463.124	4.8779	[M+]+	-	8980.78	6371.02	7173.61	14772.7	13410	16156	18413.1	15417.7	17658.8	5444.06	6520.18	1631.16	6877	5797.55	7469.56	20350.9	21175.5	23182	12325.5	12327.9	12316.2
Peonidin-3-(6''-p-coumarylglucoside)	Anthocyanidins	C31H29O13+	608.139	609.161	2.7004	[M+]+	-	53381.3	57213.1	52399.8	45105.2	44640.4	59107.1	73736.6	61930.2	62995.2	48129.9	50567.7	33505.3	39577.2	43533.7	41209.3	46910.6	28118.7	68270.9	48121.9	48145	48689.6
Peonidin-3-(6''-acetylglucoside)	Anthocyanidins	C24H25O12+	544.081	505.135	1.7122	[M+K]+	-	469893	335000	350542	459517	500416	428591	543299	521178	411804	408559	323584	678446	406908	330673	420968	389085	240762	203503	418395	439602	426433
Pelargonidin	Anthocyanidins	C15H11O5+	269.045	271.061	5.6685	[M-H]-	7690-51-9	19894.7	6338.13	2288.47	6632.39	8846.6	9752.23	10896.5	8891.9	9325.93	9823.53	10495.2	10694.5	13277.4	14599.9	12985.4	37278	35550.9	33702.1	10518.2	10471.8	10512.4
Delphinidin-3-sambubioside	Anthocyanidins	C26H29O16+	661.168	597.146	4.0739	[M+CH3CN+Na]+	53158-73-9	10030.4	5581.91	11271.6	4289.54	12954.2	11460.5	15274.4	13951.5	15624.3	11827.5	12931	14665.5	11128.3	11496.1	9203.73	15704	17265	15707.6	12844.6	12615.4	12837.7
Delphinidin-3-(acetylglucoside)	Anthocyanidins	C23H23O13+	546.069	507.114	3.4839	[M+K]+	66594-00-1	545.09	226.12	286.35	200.51	282.15	316.57	243.88	66.17	261.79	1247.92	482.37	950.04	561.08	88.16	344.47	285.5	316.55	570.26	518.29	580.89	361.68
Cyanidin-3-sambubioside-5-glucoside	Anthocyanidins	C32H39O20+	761.231	743.203	4.1916	[M+NH4]+	73036-94-9	36762.9	38621.8	24586	25102.8	35251.1	39865.3	22853.1	27313	19558.3	23736.2	43703.2	33663.7	22220.6	53814.6	40903.1	43844.2	65998.6	53972.7	33091.9	34350.9	34506.1
Cyanidin-3-rutinoside-5-glucoside	Anthocyanidins	C33H41ClO20	827.166	792.188	2.5671	[M+Cl]-	62024-14-0	393705	436625	382470	490228	445057	470677	303708	430332	452016	490619	660236	541140	385347	516825	582207	393405	375741	423710	505771	501123	501283
Cyanidin-3-glucoside	Anthocyanidins	C21H21ClO11	507.059	484.077	0.808	[M+Na]+	7084-24-4	1239.85	1111.17	712.84	1309.06	1109.38	1822.33	1128.99	5148.06	3335.33	1758.92	1501.18	394.06	1300.48	1333.17	263.89	1913.87	1035.84	2454.15	760.05	839.74	839.4
Zebularine	Nucleotides	C9H12N2O5	297.06	228.075	3.2145	[M+Na+HCOOH]+	3690-10-6	7452.8	1010.68	3288.97	2696.72	3078.06	1378.03	2634.48	1476	2045.27	26110.9	19270.7	20322.9	9673.82	9098.01	10124.9	3347.63	3062.66	6752.54	10045.4	9871.53	9777.75
Xanthosine-5'-monophosphate	Nucleotides	C10H13N4O9P	406.074	364.042	4.1916	[M+CH3CN+H]+	523-98-8	7518.9	9640.42	8127.97	10344.6	9859.68	9491.82	9536.42	8740.01	10254.5	5674.15	3367.23	3478.68	7701.12	4443.09	5940	4020.45	5091.08	6365.54	10375.7	10152.7	9851.53
Uridine-5'-monophosphate	Nucleotides	C9H13N2O9P	323.028	324.036	0.842	[M-H]-	58-97-9	223638	229884	221202	223570	219801	234025	186596	212745	174660	138988	154315	144237	178786	187535	173437	249028	243396	253037	201784	199254	199368
Uridine-5'-diphosphate	Nucleotides	C9H14N2O12P2	402.993	404.002	0.7232	[M-H]-	58-98-0	52608.4	61034.9	58311.8	47884.5	51107.9	49256.2	49932.3	47484.5	45491.7	61916.1	66388.4	63075.1	46494.2	49824.1	55334.8	40324.8	41398.1	34410.3	50203.8	50960.2	49885.3
Uridine	Nucleotides	C9H12N2O6	281.015	244.07	1.0969	[M+K-2H]-	58-96-8	6372.86	6890.74	7192.8	7175.54	5538.25	6039	8237.09	4209.05	5728.99	9361.31	12354	12216.3	11336.4	8933.46	8894.61	12233	10035.2	11284.7	10052	10208.2	9324.03
Uracil	Nucleotides	C4H4N2O2	247.165	112.027	2.1066	[2M+Na]+	66-22-8	8560.13	9458.18	7397.84	4424.96	6102.15	6072.84	5579.1	6082.58	5143.12	15934.6	16548.8	15826.1	13010.4	8630.6	15069.9	17853.5	18386.3	18023	10106.5	10089.2	9920.26
Thymidine-5'-triphosphate	Nucleotides	C10H17N2O14P3	541.01	481.989	0.6443	[M+CH3COO]-	365-08-2	9523.45	4717.76	7899.24	9837.01	13343	3235.79	7377.66	4745.73	7954.84	10172.5	8643.52	10899.8	13525.2	9578.82	6643.27	5647.85	6327.32	5478.2	13463.2	13170.2	13137.8
Thymidine-5'-phosphate	Nucleotides	C10H15N2O8P	662.138	322.057	2.5625	[2M+NH4]+	365-07-1	6032.29	4336.93	9078.12	2093.81	1909.95	2614.14	1919.06	2893.26	3801.1	4772.93	7531.96	7562.33	5466.88	6008.85	8120.75	3995.9	4939.15	5312.88	10123.5	9890.16	10691.6
Thymidine	Nucleotides	C10H14N2O5	243.097	242.09	2.0867	[M+H]+	50-89-5	8548.99	6790.19	6306.66	7727.14	6802.33	8895.64	10660.5	25268.3	10175	8145.4	7724.06	7957.5	7598.47	8374.21	8346.05	10558.8	9421.55	10136.9	8369.35	8470.44	8324.46
Succinyladenosine	Nucleotides	C14H17N5O8	384.115	383.108	2.2268	[M+H]+	4542-23-8	71173.1	64925.8	62898	79392.8	92515.3	102311	97263	133627	110432	50202.3	50232.8	57548.6	63339.7	59590.8	53484.8	32048.7	40345.3	38812	59451.9	60468.7	59515.8
S-Adenosylmethionine	Nucleotides	C15H23N6O5S+	399.142	399.145	4.5237	[M+H]+	14031-35-7	66314.2	80211	58552.5	71491.3	55407.4	61770.8	58008.2	47597.6	60547.2	161793	131401	142059	148593	127668	120744	178329	152892	158031	111097	110712	112960
Pyrimidine-2-carboxylic acid	Nucleotides	C5H4N2O2	124.023	124.027	0.9455	[M+]+	31519-62-7	262215	144459	206871	335816	121559	384595	394842	408790	420542	291872	279208	276890	333752	260614	278257	228081	282245	294834	258470	260212	269722
Nicotinate mononucleotide	Nucleotides	C11H15NO9P+	669.084	336.048	3.4671	[2M-H]-	321-02-8	66999.6	32437.6	6666.11	28964.3	25749.6	23085.1	37328.4	31537.2	65034.7	31098.2	28346.3	27133.2	17083.9	15689	15668.6	52412	43381.7	47483.9	29947.8	28371.5	30304.2
N2,N2-Dimethylguanosine	Nucleotides	C12H17N5O5	312.13	311.123	2.3473	[M+H]+	2140-67-2	1580.11	2445.65	4420.91	7441.78	8459.14	6484.63	17933	14149.6	17803.7	1703	136.86	1574.4	5314.18	3799.56	4455.21	3215.16	9245.09	10843.2	6801.9	6833.3	6545.95
Isoguanine	Nucleotides	C5H5N5O	320.134	151.049	1.9875	[2M+NH4]+	3373-53-3	29401.7	29675.8	29230.5	34737.6	33218.6	33658.1	34304	30212.7	34653.8	17519.2	16222	16810.2	15512.8	14513.8	15417.6	13880.2	14564.3	11839.9	19351.7	19169.2	18539.3
Inosinic acid	Nucleotides	C10H13N4O8P	331.198	348.047	1.5156	[M+H-H2O]+	131-99-7	164011	172583	168932	73069.9	67391.1	64519.3	43206.1	39039.6	44206.8	301577	324764	276059	124044	115909	122563	92317.1	90147.4	95560.1	122831	122871	121729
Inosine	Nucleotides	C10H12N4O5	303.05	268.081	2.4297	[M+Cl]-	58-63-9	172568	137389	155488	187596	163164	168903	241184	243039	243142	96328.7	91361.3	99741.3	104839	118069	118153	154232	145265	158735	218377	212218	218973
Guanosine-5'-monophosphate	Nucleotides	C10H14N5O8P	362.05	363.058	1.2075	[M-H]-	85-32-5	66825.6	66046.6	61719.4	53567.3	46755.3	49683.8	24617.4	29694.4	27723.4	41002.5	43164.3	33407.4	59162.6	56459.1	55815.8	49601.3	42505.7	42672.4	55779	54453.6	55675.6
Guanosine-5'-diphosphate	Nucleotides	C10H15N5O11P2	461.053	443.024	4.5422	[M+NH4]+	146-91-8	3249.79	3218.22	3299.39	704.56	444.12	1427.81	1303.24	714.23	1337.12	2248.19	1617.9	1994.36	1318.43	1295.45	1512.19	233.43	480.45	259.05	2699.09	2730.58	2528.44
Guanosine	Nucleotides	C10H13N5O5	284.099	283.092	1.5156	[M+H]+	118-00-3	170933	175400	164629	140812	146572	124366	71143.4	73923.4	75540.5	49953.4	53865.7	49346.6	126550	123144	134376	166183	179596	177690	118933	118890	119403
Guanine	Nucleotides	C5H5N5O	152.056	151.049	1.2799	[M+H]+	73-40-5	36452	44230.7	47780.1	50165.5	45351.3	58285.7	63981.9	53874.7	49205.2	64328.1	52650.6	39498.2	47149.1	36590	40545.7	44871	48511.1	47995	43242.2	43270.6	42742.8
Cytosine	Nucleotides	C4H5N3O	175.06	111.043	1.7122	[M+CH3CN+Na]+	71-30-7	16630.4	21037	11838.3	23053.2	19294.6	29396.5	22591.2	21696	21821.3	18469.9	19750.8	16562.3	18831.8	18779.5	18876.4	13371.4	13754	11953.4	19250.7	19530.6	19476.6
Cytidine-5'-diphosphate	Nucleotides	C9H15N3O11P2	467.022	403.018	0.6303	[M+CH3CN+Na]+	63-38-7	149502	122443	122395	172332	120035	193137	156226	166989	160754	172651	147735	154182	166979	178711	159977	164505	158679	98747.5	170951	168369	168233
Adenosine-5'-Diphosphate	Nucleotides	C10H15N5O10P2	426.021	427.029	1.1754	[M-H]-	58-64-0	39313.7	82228.2	37643.6	37883.5	38753	35365.7	68373.7	40110.8	37792.7	67008.6	91906	75872.4	65770.9	39740.5	75597.9	44962.2	43683.2	77405.7	71169.3	65595.4	67674.8
Adenosine monophosphate	Nucleotides	C10H14N5O7P	330.06	347.063	1.8692	[M+H-H2O]+	61-19-8	34626.3	33434.8	33692.1	15353.3	22117.5	22937.7	13303.1	8417.47	8338.65	26610.2	19533	26132	42217.5	36953.9	39963.7	36446.7	32599.9	32191.2	25274.1	25897.8	25177.9
Adenosine	Nucleotides	C10H13N5O4	268.105	267.097	1.9285	[M+H]+	58-61-7	6.04167e+06	5.57551e+06	5760159	4.02581e+06	3.92883e+06	4.12916e+06	1.91972e+06	1.72336e+06	1.84502e+06	2.94197e+06	2.86376e+06	3.30525e+06	3.91486e+06	3.58204e+06	4.0262e+06	3.91069e+06	3.6612e+06	3.78272e+06	3.40177e+06	3.38974e+06	3.38787e+06
Adenine	Nucleotides	C5H5N5	136.061	135.054	1.2995	[M+H]+	73-24-5	397226	379383	412695	404552	494884	480355	347798	253734	310144	519554	458184	449095	781282	584697	651006	481729	520350	638050	486015	487854	485827
8-Hydroxyguanosine	Nucleotides	C10H13N5O6	366.044	299.087	1.4371	[M-2H+3Na]+	3868-31-3	9711.18	9808.12	8901.01	14798.9	15540.9	13492.9	12105.5	12189.1	11679.8	10196	10077.5	7544.35	6332.37	5269.83	7066.47	3851.89	3998.01	3732.92	12287.9	12086	12268.3
7-Methylxanthine	Nucleotides	C6H6N4O2	167.056	166.049	1.8496	[M+H]+	552-62-5	521911	550892	583926	590657	606481	619596	1.02451e+06	949759	1.00037e+06	510088	552236	516555	388821	344229	369953	569483	517104	512340	495367	510127	496694
7-Methylguanine	Nucleotides	C6H7N5O	166.071	165.065	1.3388	[M+H]+	578-76-7	30276	29640.3	32420.5	60573	63008	54131.4	91160.7	81378.2	78685.4	37602.9	33290.9	36435.8	55334.4	48606.7	58922.2	78068.4	75609.6	84297.7	44487.1	44466.9	44106.8
7-Deazaadenosine	Nucleotides	C11H14N4O4	303.05	266.101	4.9168	[M+K-2H]-	69-33-0	9153.79	17912.3	19416.7	22158.7	21930.5	24257.8	29748.3	27169.2	25691.5	42640.9	33436.1	38828.8	12555.4	59686.7	39438.5	39693	44275.3	40177.5	44426.2	43205.8	41018
5-Methyluridine	Nucleotides	C10H14N2O6	327.071	258.085	1.7122	[M+Na+HCOOH]+	1463-10-1	348863	452148	443829	481513	398910	581732	431040	455788	644420	384013	439190	366369	410884	383227	437464	307200	294236	347971	405068	409132	408376
3'-O-Methylguanosine	Nucleotides	C11H15N5O5	364.057	297.107	1.6533	[M-2H+3Na]+	10300-27-3	139589	134514	128602	138426	62042.8	56290.4	55011.9	155171	120038	116118	122415	42227.5	100375	82006	106835	63992.8	76310.6	84181.9	88870	89627.1	91431.2
3-Methylxanthine	Nucleotides	C6H6N4O2	165.04	166.049	0.7831	[M-H]-	1076-22-8	136898	149220	126270	86528.5	89235.6	94726.6	106561	90952.1	99553.7	101381	98270.6	103837	117822	119888	123614	145267	160175	142425	140693	137112	136153
3-Methyladenine	Nucleotides	C6H7N5	275.019	149.07	3.9337	[M-H]-	5142-23-4	5076.71	5026.49	4210.95	2853.48	2524.59	1696.83	718.29	807.06	1141.53	67032.4	64422.1	76696.4	50139.6	63714.9	52219.7	14523.1	11426.3	13961.7	20422.6	20435.5	20160.8
3'-Deoxyguanosine	Nucleotides	C10H13N5O4	535.192	267.097	2.9189	[2M+H]+	3608-58-0	14736.6	14349.3	13487	12121.8	15024.5	14996	3637.71	6148.09	6935.19	23730.3	17999.8	18283.8	20158.9	25690.9	24390.5	78099.5	32822.6	70934.4	18151.2	17826.6	18320.1
3'-Aenylic Acid	Nucleotides	C10H14N5O7P	347.061	347.063	1.8373	[M-]-	84-21-9	151616	171024	175620	130432	158084	151682	117704	166146	132440	480347	397511	480912	362024	300426	372516	283537	249618	254652	257032	257930	247036
2-Phenylaminoadenosine	Nucleotides	C16H18N6O4	359.148	358.139	2.7803	[M+H]+	53296-10-9	12440.3	10305.6	11219.6	17219.2	21979.9	39766.8	18728.6	15610.3	20126	2980.33	1259.36	3418.12	1075.09	1298.57	413.32	2346.69	1478.43	2464.26	7769.35	7169.28	7778.34
2'-O-Methyladenosine	Nucleotides	C11H15N5O4	282.12	281.112	2.2875	[M+H]+	2140-79-6	11829.6	9309.11	11345.8	15077.7	13630	14275	14291	13520.7	14596	10404.5	7559.53	8552.23	16730.6	13470.3	14112.9	11318.2	12359.2	11738.1	11646.7	11659.3	11852.5
2-Methylguanosine	Nucleotides	C11H15N5O5	298.128	297.107	2.2369	[M+H]+	2140-77-4	1529	355.46	626.49	580.55	1523.64	1069.04	519.49	1106.18	1582.22	462.58	1165.56	928.35	3474.56	1755.25	1055.34	3310.81	1547.19	2337.16	844.01	897.8	892.86
2-Methylaminoadenosine	Nucleotides	C11H16N6O4	631.202	296.123	5.3327	[2M+K]+	13364-95-9	9548.65	21861.8	20459	127375	33434.6	73199.2	45700.4	85468.6	41332.6	50915.1	74064.6	51577	100007	107823	103259	102175	98825.6	121153	79896.9	78233.1	83539.4
2'-Deoxyinosine	Nucleotides	C10H12N4O4	522.211	252.086	4.7145	[2M+NH4]+	890-38-0	7032.76	9120.19	7353.03	5070.17	2102.73	6558.41	3435.84	2923.57	2469.48	11189.9	13772.3	12114.4	10452.7	9564.82	8724.33	6606.92	11086.8	10863.4	10263.2	9888.6	10262.6
2'-Deoxycytidine	Nucleotides	C9H13N3O4	262.056	227.091	0.7831	[M+Cl]-	951-77-9	122501	154458	119553	120930	119593	117498	141078	137588	141629	97904.2	94838	91868.3	104056	104289	99140.5	130991	130125	130325	122052	119478	120959
2'-Deoxyadenosine	Nucleotides	C10H13N5O3	252.108	251.102	2.0072	[M+H]+	958-09-8	12053.2	10872.6	10673.9	9983.95	9632.46	9418.76	8009.11	7296.96	8771.13	5700.89	7069.44	7422.15	10295	8278.11	8693.1	12755.9	11748.3	12040.1	8880.8	8782.29	8679.19
2'-Adenylic acid	Nucleotides	C10H14N5O7P	348.07	347.063	0.9063	[M+H]+	130-49-4	75772.5	84468.1	75505.8	78190.3	80998.5	79284.8	72952.5	50936.3	73776.8	37054.5	45080.4	41102.3	69818.7	61134.9	63721.7	62368.8	65463.2	66420.3	77519.8	75119.8	77514.2
2',3'-Dideoxyinosine	Nucleotides	C10H12N4O3	275.196	236.091	3.2268	[M+K]+	69655-05-6	6329.54	6474.7	451.7	5597.09	6279.35	6977.84	7166.26	5989.63	8196.54	6759.39	6291.16	6979.42	4366.32	7079.88	7774.97	6834.91	7236.75	6970.97	6455.52	6419.88	6342.91
1-Methylxanthine	Nucleotides	C6H6N4O2	213.074	166.049	0.7686	[M+HCOO+2H]+	6136-37-4	54669.8	45829.6	46945.8	16030.4	9324.6	15000.9	9656.87	12369.9	12609.5	24024.5	7383.45	21629.6	12196.5	13710.7	17177.2	17872.7	17036.5	19488.1	17434	16976.9	16922
1-Methylguanine	Nucleotides	C6H7N5O	631.094	165.065	2.8239	[2M-H]-	938-85-2	2.67683e+06	2.31989e+06	2.36029e+06	1.9674e+06	2.37751e+06	1.92587e+06	1.32307e+06	1.51855e+06	1.48801e+06	1.74067e+06	1.67907e+06	1.56727e+06	2.6127e+06	2.64303e+06	2.47447e+06	1.67013e+06	1.69504e+06	1.58026e+06	2.18476e+06	2.15159e+06	2.17094e+06
Vanillic acid	Phenolic acids	C8H8O4	253.107	168.042	3.4862	[M+K+HCOOH]+	121-34-6	26591.1	36272	27226.5	22091.4	21566.2	19092.3	18933.6	18756	19241.7	27596.8	33714.4	33702.8	16241.4	26316.2	21161.1	23104	21759.8	18634	28020.8	26127.8	26608.6
Trigallic Acid	Phenolic acids	C21H14O13	493.053	474.043	3.7574	[M+F]-	2131-66-0	283805	291555	318416	692583	337826	594053	464695	465003	328395	334779	657561	904898	608928	485996	465014	577719	846111	566896	589203	565452	537817
Theogallin	Phenolic acids	C14H16O10	343.066	344.074	3.2727	[M-H]-	17365-11-6	180173	171814	160608	130793	135463	161300	195577	115385	157636	146403	92785.1	104098	118920	123867	108641	70861.6	94919.9	70221.8	141847	131400	143942
Protocatechuic acid	Phenolic acids	C7H6O4	153.019	154.027	2.6062	[M-H]-	99-50-3	70036.3	70465.5	65593.1	67728.8	65399.9	67235	59814.2	58739.7	64641.2	49834.4	51312.7	51672.7	52791.8	52298.7	53239.4	53706.1	51873	53487.2	64233.4	63073.5	63980.6
Methylparaben	Phenolic acids	C8H8O3	153.054	152.047	3.9169	[M+H]+	99-76-3	21971.1	23015.4	22772.5	18898.1	17372.4	15368.7	7579.27	8841.73	7921.66	6585.71	8393.75	10139	12850.2	12594.1	13380	6221.55	8349.6	7987.77	16084.5	15605.2	16133
Gallic acid	Phenolic acids	C7H6O5	169.015	170.022	1.8639	[M-H]-	149-91-7	1.175e+06	1.24498e+06	1.25483e+06	1.23175e+06	1.14427e+06	1.23212e+06	1.17382e+06	1.27532e+06	1.18461e+06	2.31261e+06	2.27602e+06	2.33923e+06	1.82061e+06	1.92542e+06	1.77399e+06	1.56044e+06	1.57127e+06	1.5726e+06	1.66771e+06	1.63645e+06	1.64984e+06
Eudesmic acid	Phenolic acids	C10H12O5	251.03	212.069	0.7686	[M+K]+	118-41-2	33631.8	36529.1	32874.5	13937.7	15366.3	7023.83	2202.64	9955.94	3002.44	14238.9	15656.5	16002.4	12882.3	10673.8	13928.4	7288.16	8136.11	11850.5	10870.6	11663.6	11674.8
Digallic acid	Phenolic acids	C14H10O9	321.024	322.033	3.0966	[M-H]-	536-08-3	431693	374683	335893	423003	474581	513424	738794	780703	757088	293071	306848	255837	566413	306203	290148	474358	474720	427153	333899	323612	322081
Chlorogenic Acid	Phenolic acids	C16H18O9	353.087	354.095	2.9995	[M-H]-	202650-88-2	2.47102e+06	2.33453e+06	2.94278e+06	2870422	2.85126e+06	3.11458e+06	2.4035e+06	2.4896e+06	2.50324e+06	2.63333e+06	2.40084e+06	2.59602e+06	2.24436e+06	2.58958e+06	2.29333e+06	1.68698e+06	1.7534e+06	1.49445e+06	1.81264e+06	1.79023e+06	1.80886e+06
Caftaric acid	Phenolic acids	C13H12O9	427.103	312.048	4.583	[M-2H+3K]+	67879-58-7	31556.1	12396.9	34078.3	31734	34901.4	32387.1	49267.3	37485.6	41591.4	27887.1	26140.5	20840.2	30142.4	17230.7	20154.7	65179.7	46806.3	62973	41210.1	40646.1	41238.3
Benzoylmalic acid	Phenolic acids	C11H10O6	239.058	238.048	0.9161	[M+H]+	22138-51-8	462.73	1960.61	888.96	2118.95	1694.87	2487.36	3619.99	2747.1	3168.01	1507.86	963.48	1308.65	2618.98	2968.61	2347.3	836.18	1149.78	737.59	1885.65	2227.12	2235.59
4-Methoxycinnamic acid	Phenolic acids	C10H10O3	177.055	178.063	5.6287	[M-H]-	943-89-5	27932.2	30135.9	28092.7	24622.6	23160.2	25461.3	20551.7	20703.2	21477.5	42805.1	41037.2	47376.2	43077.5	45382.8	45865.2	26398.1	24630	26381.7	34489.6	33222.3	34468
4-Methoxybenzaldehyde	Phenolic acids	C8H8O2	136.061	136.052	1.9285	[M+]+	123-11-5	1.00058e+06	930675	981775	674278	690006	705569	336799	295237	316728	500235	494814	556903	748049	616637	698719	704618	659873	646177	586064	586824	584005
4-Hydroxycinnamic acid	Phenolic acids	C9H8O3	163.04	164.047	4.7785	[M-H]-	501-98-4	48850.5	48058.1	48517.8	55581.2	49621.5	13059.4	91715.6	90689.2	83774.1	359488	376051	382780	286565	287914	289056	313961	317100	227522	273666	273343	278295
4-Ethylbenzoic acid	Phenolic acids	C9H10O2	214.092	150.068	1.2799	[M+CH3CN+Na]+	619-64-7	541.39	1777.73	503.78	3064.16	2036.5	2503.23	4056.78	3852.38	3495.17	1011.83	916.45	597.7	2898.76	3414.99	3057.07	3600.88	4046.19	4280.27	3210.96	3091.68	3137.94
3-Hydroxycinnamic acid	Phenolic acids	C9H8O3	367.052	164.047	0.9259	[2M+K]+	14755-02-3	55252	35131.9	46972.5	70383.5	33196.7	71088.1	76451.5	82898.9	81773.2	49351.6	43350.6	44864.3	46955.8	59538	47539.8	41868	38878.6	29613.5	60460.2	59851.4	60094.5
3,4-Dimethylbenzoic acid	Phenolic acids	C9H10O2	339.092	150.068	5.6294	[2M+K]+	619-04-5	22006.7	27662.1	24192.8	35545.1	78551.4	27937.1	36240.1	49814.7	52061.8	10755.1	16319.9	5441.65	16659.5	16440.8	12955.8	45262.6	51425	49106.7	24905.5	26012.6	24626.5
3,4-Dihydroxybenzaldehyde	Phenolic acids	C7H6O3	139.039	138.032	2.9189	[M+H]+	139-85-5	588396	515186	551460	775394	884123	863400	845854	808710	837234	556459	503600	546233	790008	1.13108e+06	989550	823606	908439	1.0058e+06	837329	820255	837017
3,4,5-Tricaffeoylquinic acid	Phenolic acids	C34H30O15	701.145	678.159	0.9259	[M+Na]+	86632-03-3	164997	207825	207548	295713	301753	235805	330460	284382	312999	81115.7	96585.4	127943	218570	187558	293587	73276.4	70364.3	51163.3	138186	141471	141619
2-Hydroxycinnamic acid	Phenolic acids	C9H8O3	165.054	164.047	1.241	[M+H]+	614-60-8	20779.9	17209.6	13853.9	63316.3	34202.6	39506	78525.1	68454	68828.5	12130.6	5799.13	13198.1	33831.5	33550	31981.4	35095.8	32963.9	36037.5	34102.1	34214.5	34366.6
2,4,6-Trihydroxybenzoic acid	Phenolic acids	C7H6O5	171.028	170.022	1.4567	[M+H]+	83-30-7	415146	460753	442035	274757	265068	234717	228982	241893	231363	438723	390294	372079	148552	126317	147256	88928.5	89092.9	87003.1	295149	288937	294138
1-Caffeoylquinic acid	Phenolic acids	C16H18O9	355.103	354.095	2.9976	[M+H]+	1241-87-8	505090	503045	485917	470567	397276	424136	344513	347460	348220	648697	629981	620311	667756	555646	598409	339602	271642	318404	424319	418043	418374
β-Alanine	Amino acids	C3H7NO2	158.081	89.0477	0.9063	[M+Na+HCOOH]+	107-95-9	7.13229e+06	6.77081e+06	7.26767e+06	1.26172e+06	1.13306e+06	5.98807e+06	3.47093e+06	4.78041e+06	3.22643e+06	8.76349e+06	8.50356e+06	8.40634e+06	7.78193e+06	6.92349e+06	7.19851e+06	7.32622e+06	7.48202e+06	7.15785e+06	6.53896e+06	6.5096e+06	6.49089e+06
S-Methylglutathione	Amino acids	C11H19N3O6S	322.107	321.099	1.2799	[M+H]+	2922-56-7	22690.3	23671.5	23705	23788.4	21839.9	27100.1	24714.7	21998.8	20737.6	33291.3	25535.4	29482.2	23480.8	22599.3	22265.7	27674.6	22586	23983.6	23194.1	23422.2	23077.8
Pyroglutamic acid	Amino acids	C5H7NO3	171.085	129.043	0.6303	[M+CH3CN+H]+	98-79-3	25127.2	22500.8	22931.5	24735.9	24711	24648.2	26682.1	26191.3	26617.1	23758.3	23560.8	23253.9	25267.8	24364.2	26187.8	25650.8	25144.8	24131.9	25012.3	24865.6	24742.8
N-Acetyl-L-alanine	Amino acids	C5H9NO3	200.047	131.058	2.641	[M+Na+HCOOH]+	97-69-8	308192	307775	322019	337539	324840	334826	345948	311551	326702	298146	345303	323090	305376	316741	293888	299004	313561	285832	300544	301287	301798
L-Tyrosine	Amino acids	C9H11NO3	182.08	181.074	1.241	[M+H]+	60-18-4	32256.9	33912.7	33174.8	60605	56030.9	68009.3	212952	124116	188706	14845.3	17123.4	18927.8	72851.2	60125.5	66997.3	58462.3	56723.7	68296.2	58919.9	58237.8	58182.7
L-Tryptophan	Amino acids	C11H12N2O2	205.097	204.09	2.543	[M+H]+	73-22-3	1.08222e+06	1.1111e+06	1.26223e+06	1.7957e+06	1.56928e+06	1.93177e+06	1.91261e+06	1.76961e+06	1.73004e+06	990814	998951	1.0117e+06	2.23129e+06	1.98076e+06	2.22026e+06	1.627e+06	1.50306e+06	1.57042e+06	1.52415e+06	1.5362e+06	1.52378e+06
L-Theanine	Amino acids	C7H14N2O3	173.094	174.1	1.2146	[M-H]-	3081-61-6	3.16652e+06	3.4636e+06	3.72431e+06	2.56575e+06	2.26029e+06	2.26415e+06	1.71611e+06	1.81828e+06	1.62282e+06	2.58703e+06	2.70591e+06	2.77047e+06	2.56211e+06	2.52335e+06	2.61929e+06	1.89665e+06	1.68898e+06	1.70699e+06	3.01579e+06	3.01226e+06	2.94293e+06
L-Serine	Amino acids	C3H7NO3	104.035	105.043	0.7831	[M-H]-	56-45-1	1474.44	2329.92	1730.97	866.66	4686.82	629.49	1320.35	1817.75	1134.34	4271.83	5320.45	4599.82	4000.79	3806.38	4146.81	3025.48	4229.39	3910.13	1700.52	1847	1565.57
L-Proline	Amino acids	C5H9NO2	231.133	115.063	1.2995	[2M+H]+	147-85-3	39232.3	34934	40102.4	27419.7	26950.2	31255	19092.5	18078.5	17607.4	53516.6	46628.9	48392.7	40448.3	44070	36657.6	44142.3	45098.2	48345.5	36759.3	36748.7	36418.5
L-Lysine	Amino acids	C6H14N2O2	213.063	146.106	0.8867	[M-2H+3Na]+	56-87-1	637461	751180	720067	530631	536251	704009	404480	559526	446608	996275	1.00798e+06	984894	897091	960513	798620	861735	802807	765430	698620	701185	671854
L-Homoserine	Amino acids	C4H9NO3	261.108	119.058	1.614	[2M+Na]+	672-15-1	30040.2	31863.5	31417.2	29593	24857.2	24451.5	23312	22066.8	23332.5	49849.2	60405.2	90482.9	85421	53602.9	57080.7	46401.6	45337	47607.9	36697.3	37061	36772.9
L-Homoarginine	Amino acids	C7H16N4O2	415.219	188.127	2.4247	[2M+K]+	156-86-5	28626.8	25279.5	27529.2	17997.5	9842.14	9198.11	3552.42	6102.82	7761.93	20037.3	30792	28638.8	23930.2	26464.7	20326.8	21116.9	21635.5	22948	16332.1	15915.2	15866.1
L-Histidine	Amino acids	C6H9N3O2	156.076	155.07	0.9044	[M+H]+	71-00-1	89146.1	56215.4	84187	33769.7	29753.2	38238.6	38969.7	39963.7	37794.1	39665.3	38100.2	34668.1	15332.4	30129.9	29968.3	41896.2	29681.2	32032.9	39661.9	38424.9	39637.3
L-Glutamine	Amino acids	C5H10N2O3	477.196	146.14	3.2335	[M+CH3COO]-	56-85-9	231753	215609	201790	129223	113386	123284	106248	114625	100594	178253	186592	184668	131039	134597	131673	120191	130708	120890	221678	219491	219046
L-Glutamic acid	Amino acids	C5H9NO4	130.049	147.053	1.2215	[M+H-H2O]+	56-86-0	314745	294642	321930	289121	299692	290600	273336	239128	283641	336705	319814	340598	286686	326091	276354	232996	237351	238607	319064	323697	323952
Leucine	Amino acids	C6H13NO2	132.101	131.095	1.2799	[M+H]+	20859-02-3	156961	152799	152606	213293	200029	256241	428778	363281	337848	122839	147739	116821	286811	277996	251172	204053	201381	208154	216584	215851	215329
L-Aspartic acid	Amino acids	C4H7NO4	132.03	133.037	0.7633	[M-H]-	56-84-8	189962	203614	188652	142097	140046	149715	86569.6	88220.2	85671.4	194063	180405	186674	127097	132107	136419	136614	133627	131725	142538	142215	140311
D-Pyroglutamic acid	Amino acids	C5H7NO3	259.096	129.043	0.8867	[2M+H]+	4042-36-8	78436.6	76563.7	77487.1	68329.1	65695.6	73668.3	63302.2	61689.5	62722.9	101504	96832.4	90203.9	87320.1	79450.9	68405.2	90778.8	84711.6	92083.7	77560.3	77472.9	78031.1
D-phenylalanine	Amino acids	C9H11NO2	164.072	165.079	2.0139	[M-H]-	673-06-3	118288	117948	108240	107640	112400	109889	148415	147876	148170	122862	123431	133984	299167	312385	311783	274299	297047	315712	210063	209958	207484
Citrulline	Amino acids	C6H13N3O3	156.071	175.096	4.6009	[M-H2O-H]-	372-75-8	100860	93074.3	85789.7	83052	85307.2	79831.3	76708.8	74033.7	80907.6	89557.6	87481.9	85251.2	89696.3	88161.3	93959.5	93082.9	100376	98210	85647.8	84062	85702.3
Arginine	Amino acids	C6H14N4O2	241.154	174.112	0.8867	[M-2H+3Na]+	7004-12-08	109592	107786	112071	100933	107120	123112	147850	145490	152870	100113	95594.1	98999.4	113458	98689.6	107228	86280	97401.9	91242.1	118555	117508	116760
2-Phenylglycine	Amino acids	C8H9NO2	343.102	151.063	3.0581	[M+CH3COO]-	2835-06-5	23044	18531	15619.5	19672.6	20326.6	21561.7	17962	19751.6	20621.1	13156.5	12556	12928.4	15356.1	4306.06	13615.9	23528.7	26506.4	23658.7	11830.8	11704.5	11760.2

## Sheet: Table S9
Table S9 Selected differential non-volatile metabolites
Number	Compounds	FLZY-1a	FLZY-1b	FLZY-1c	FLZY-2a	FLZY-2b	FLZY-2c	FLZY-3a	FLZY-3b	FLZY-3c	FDDB-1a	FDDB-1b	FDDB-1c	FDDB-2a	FDDB-2b	FDDB-2c	FDDB-3a	FDDB-3b	FDDB-3c	PLS-DA-VIP	P-value	FDR (q-value)	Fold Change(FLZY mean value/FDDB mean value)
A1	Quercetin 3-sophorotrioside	71.07	915.23	966.83	128.71	125.35	604.21	349.4	75.36	402.42	494.08	318.16	308.17	3177.32	3101.55	2101.1	816.03	197.01	556.63	1.66811	0	0	0.328687
A2	Syringetin-3-O-glucoside	46730.6	54350.2	54040.7	36726.7	17049.5	21830.7	32888.1	33231.8	34592.9	13307.4	25081.8	22743.6	31940.8	26321.1	28515.1	17731.7	23409.5	26826.4	1.46577	0	0	1.53532
A3	L-Tryptophan	1.08222e+06	1.1111e+06	1.26223e+06	1.7957e+06	1.56928e+06	1.93177e+06	1.91261e+06	1.76961e+06	1.73004e+06	990814	998951	1.0117e+06	2.23129e+06	1.98076e+06	2.22026e+06	1.627e+06	1.50306e+06	1.57042e+06	1.46527	0	0	1.00214
A4	1-Methylguanine	2.67683e+06	2.31989e+06	2.36029e+06	1.9674e+06	2.37751e+06	1.92587e+06	1.32307e+06	1.51855e+06	1.48801e+06	1.74067e+06	1.67907e+06	1.56727e+06	2.6127e+06	2.64303e+06	2.47447e+06	1.67013e+06	1.69504e+06	1.58026e+06	1.43666	0	0	1.01669
A5	Indole	194114	200108	219778	294461	271951	308799	322159	309279	309445	176010	191880	190135	357826	346143	352525	286514	275368	279777	1.43153	0	0	0.989381
A6	Myricitrin	107909	86567.6	113467	168379	141981	154791	57412.7	39959.4	53234.1	13159.4	21939	13979.4	66693.2	69886.8	69655.9	63949	70580.8	63549.6	1.43075	0	0	2.03731
A7	3-Methylxanthine	136898	149220	126270	86528.5	89235.6	94726.6	106561	90952.1	99553.7	101381	98270.6	103837	117822	119888	123614	145267	160175	142425	1.42011	0	0	0.880708
A8	Chorismic acid	55083.5	52707.5	78203.9	116043	108351	127537	75860.6	71716.5	70445.3	19461.7	19060.1	15866.7	87484.3	103108	98553.1	89762.9	95893.6	92070.8	1.38873	0	0	1.2168
A9	Plantagoside	224002	199471	219313	172653	177635	173020	191950	167948	196413	122227	114728	119892	191223	165367	185524	225044	218211	228841	1.36554	0	0	1.09634
A10	Choline	299120	278377	277141	292568	284050	254813	195369	200868	196720	178935	164322	174187	294231	253657	258687	249179	256963	267472	1.364	0	0	1.08648
A11	D-(-)-Fructose	382643	370858	345752	334333	314591	339512	612572	536074	561490	468216	452819	435061	95049.8	105289	102057	183353	180740	186685	1.35918	0	0	1.71904
A12	Theobromine	1.47853e+07	1.50917e+07	1.53292e+07	1.6074e+07	1.82375e+07	1.60518e+07	2.07428e+07	1.90195e+07	1.98668e+07	1.76523e+07	1.70812e+07	1.87218e+07	9.83429e+06	1.00938e+07	9.76946e+06	1.19016e+07	1.14073e+07	1.21244e+07	1.34085	0	0	1.30874
A13	Guanosine	170933	175400	164629	140812	146572	124366	71143.4	73923.4	75540.5	49953.4	53865.7	49346.6	126550	123144	134376	166183	179596	177690	1.31984	0	0	1.07789
A14	Benzoylmalic acid	462.73	1960.61	888.96	2118.95	1694.87	2487.36	3619.99	2747.1	3168.01	1507.86	963.48	1308.65	2618.98	2968.61	2347.3	836.18	1149.78	737.59	1.31393	0	0	1.32622
A15	Epigallocatechin-3-O-(3-O-methyl)gallate	6902.08	7452.26	7951.35	726.2	780.89	395.37	84.97	318.3	62.3	82.88	42.06	429.82	539.27	77.24	33.5	195.3	131.37	367.14	1.29336	0	0	12.9959
A16	2'-O-Methyladenosine	11829.6	9309.11	11345.8	15077.7	13630	14275	14291	13520.7	14596	10404.5	7559.53	8552.23	16730.6	13470.3	14112.9	11318.2	12359.2	11738.1	1.29181	0	0	1.10946
A17	1-Methylxanthine	54669.8	45829.6	46945.8	16030.4	9324.6	15000.9	9656.87	12369.9	12609.5	24024.5	7383.45	21629.6	12196.5	13710.7	17177.2	17872.7	17036.5	19488.1	1.28263	0	0	1.4778
A18	Lyngbic acid	25227.1	21696.4	24005.7	44067.4	44231.2	49865.4	18500.1	20149.1	27220.3	2982.82	2743.61	3157.14	10687.6	12071.2	12321.8	9751.87	10358.1	8349.81	1.2751	0	0	3.79657
A19	Leucine	156961	152799	152606	213293	200029	256241	428778	363281	337848	122839	147739	116821	286811	277996	251172	204053	201381	208154	1.27159	0	0	1.24484
A20	D-phenylalanine	118288	117948	108240	107640	112400	109889	148415	147876	148170	122862	123431	133984	299167	312385	311783	274299	297047	315712	1.26943	0	0	0.510742
A21	Pyruvic acid	128161	118493	125300	103665	86154.4	88520	193642	233346	188432	169901	120399	30240.6	68065	71500.1	77760.9	275065	245318	245276	1.25071	0	0	0.970993
A22	Guanosine-5'-monophosphate	66825.6	66046.6	61719.4	53567.3	46755.3	49683.8	24617.4	29694.4	27723.4	41002.5	43164.3	33407.4	59162.6	56459.1	55815.8	49601.3	42505.7	42672.4	1.24816	0	0	1.00671
A23	L-Histidine	89146.1	56215.4	84187	33769.7	29753.2	38238.6	38969.7	39963.7	37794.1	39665.3	38100.2	34668.1	15332.4	30129.9	29968.3	41896.2	29681.2	32032.9	1.24553	0	0	1.53714
A24	Petunidin-3,5-diglucoside	18366.5	16612.6	19232.5	10725.5	9898.87	9533.36	15598	18194.4	25133.8	16796.5	20633.6	13187.5	4083.86	3729.12	4079.25	1480.48	837.29	1483.29	1.24262	0	0	2.16097
A25	Tetrahydrofolic acid	59970.1	64589.6	53029	32012.9	30862	28890	26367.6	26292.3	27753.5	19878.2	33902.2	36053.2	32514.1	32762.5	31322.3	34057.6	26204	35255.7	1.23978	0	0	1.24053
A26	2'-Deoxyadenosine	12053.2	10872.6	10673.9	9983.95	9632.46	9418.76	8009.11	7296.96	8771.13	5700.89	7069.44	7422.15	10295	8278.11	8693.1	12755.9	11748.3	12040.1	1.23711	0	0	1.03225
A27	Guanosine-5'-diphosphate	3249.79	3218.22	3299.39	704.56	444.12	1427.81	1303.24	714.23	1337.12	2248.19	1617.9	1994.36	1318.43	1295.45	1512.19	233.43	480.45	259.05	1.23447	0	0	1.43241
A28	Cellotetraose	7357.24	9724.25	7624.69	3929.27	3418.77	2357.43	2945.2	3211.76	2394.02	13826	12884.5	10518.7	1323.28	375.43	1100.29	909.29	797.4	116.95	1.23044	0	0	1.02654
A29	Quercetin-3-O-(6''-acetyl-glucoside)	20710.1	23837.6	27652.1	21931.2	21677.9	16575.4	37609	32125.7	36184.7	22537	22410.8	22675.6	24023.3	24094.6	20627.1	45017.1	37389.8	46353.5	1.22738	0	0	0.898823
A30	Arginine	109592	107786	112071	100933	107120	123112	147850	145490	152870	100113	95594.1	98999.4	113458	98689.6	107228	86280	97401.9	91242.1	1.22412	0	0	1.24501
A31	Uridine-5'-monophosphate	223638	229884	221202	223570	219801	234025	186596	212745	174660	138988	154315	144237	178786	187535	173437	249028	243396	253037	1.22201	0	0	1.11804
A32	Adenosine monophosphate	34626.3	33434.8	33692.1	15353.3	22117.5	22937.7	13303.1	8417.47	8338.65	26610.2	19533	26132	42217.5	36953.9	39963.7	36446.7	32599.9	32191.2	1.2102	0	0	0.656833
A33	8-Hydroxyguanosine	9711.18	9808.12	8901.01	14798.9	15540.9	13492.9	12105.5	12189.1	11679.8	10196	10077.5	7544.35	6332.37	5269.83	7066.47	3851.89	3998.01	3732.92	1.19909	0	0	1.86376
A34	3,4-Dihydroxybenzaldehyde	588396	515186	551460	775394	884123	863400	845854	808710	837234	556459	503600	546233	790008	1.13108e+06	989550	823606	908439	1.0058e+06	1.19328	0	0	0.919361
A35	4-Methoxybenzaldehyde	1.00058e+06	930675	981775	674278	690006	705569	336799	295237	316728	500235	494814	556903	748049	616637	698719	704618	659873	646177	1.18815	0	0	1.05432
A36	Kaempferol-3-O-(2''-p-Coumaroyl)galactoside	68153.9	51758.4	51804.7	11983.6	14510.6	15564.1	3271.77	4746.22	9595.31	35035.1	33694.9	34019	35458.3	30268.8	46119.4	40897.9	37343.6	45712.9	1.17699	0	0	0.68347
A37	Adenosine	6.04167e+06	5.57551e+06	5760159	4.02581e+06	3.92883e+06	4.12916e+06	1.91972e+06	1.72336e+06	1.84502e+06	2.94197e+06	2.86376e+06	3.30525e+06	3.91486e+06	3.58204e+06	4.0262e+06	3.91069e+06	3.6612e+06	3.78272e+06	1.16907	0	0	1.09255
A38	3,5-Dimethoxycinnamic acid	4851.34	8692.98	10179.6	28557.5	33192.4	31901.3	30450.8	22333.7	24501.8	14479.9	7501.03	1353.45	2968.26	392.98	7855.69	1113.83	1772.23	2054.13	1.16532	0	0	4.9292
A39	Quercetin-3-O-sophorotrioside-7-O-arabinoside	10520.1	4864.07	11831.1	22526.7	20373	20268.1	17777.7	16639.5	15176.8	4755.74	6133.94	4617.95	9965.58	9568.76	11382	13204.8	11318.5	13210.9	1.16443	0	0	1.66326
A40	Adenine	397226	379383	412695	404552	494884	480355	347798	253734	310144	519554	458184	449095	781282	584697	651006	481729	520350	638050	1.15865	0	0	0.684659
A41	3,4,5-Tricaffeoylquinic acid	164997	207825	207548	295713	301753	235805	330460	284382	312999	81115.7	96585.4	127943	218570	187558	293587	73276.4	70364.3	51163.3	1.14696	0	0	1.95097
A42	Ellagic acid	101529	120608	85910.7	83185.1	68666.3	94219.3	37535.2	28446.9	18736.2	583500	550220	472057	763730	513871	814348	117637	150001	69221.1	1.1416	0	0	0.15834
A43	L-Tyrosine	32256.9	33912.7	33174.8	60605	56030.9	68009.3	212952	124116	188706	14845.3	17123.4	18927.8	72851.2	60125.5	66997.3	58462.3	56723.7	68296.2	1.13981	0	0	1.8643
A44	Chlorogenic Acid	2.47102e+06	2.33453e+06	2.94278e+06	2870422	2.85126e+06	3.11458e+06	2.4035e+06	2.4896e+06	2.50324e+06	2.63333e+06	2.40084e+06	2.59602e+06	2.24436e+06	2.58958e+06	2.29333e+06	1.68698e+06	1.7534e+06	1.49445e+06	1.13524	0	0	1.21778
A45	Procyanidin B4	2.91515e+07	2.4584e+07	2.31351e+07	2.1625e+07	2.28076e+07	1.98405e+07	1.84473e+07	2.01293e+07	1.99531e+07	1.66135e+07	1.7232e+07	1.5205e+07	1.87931e+07	1.64838e+07	1.64998e+07	2.19662e+07	2.35544e+07	2.12389e+07	1.13311	0	0	1.19146
A46	Hyoscyamine	11535.4	12905.4	11671.5	10503.1	11570.4	9041.82	4089.7	3892.22	6149.52	5891.45	3784.19	3878.95	6730.56	6074.94	8672.84	5585.04	6708.59	7837.89	1.13082	0	0	1.47485
A47	7-Methylxanthine	521911	550892	583926	590657	606481	619596	1.02451e+06	949759	1.00037e+06	510088	552236	516555	388821	344229	369953	569483	517104	512340	1.12404	0	0	1.50628
A48	Raffinose	152810	139236	169896	134984	124860	122378	69970.5	99716.7	48865.7	86550.8	78923	89063.9	82516.6	63654.8	75225.8	94773.5	104749	87504.2	1.1234	0	0	1.39288
A49	Quercetin-3-O-(2''-p-coumaroyl) galactoside	2268.97	1691.55	1274.5	176.94	1873.93	876.03	3142.11	1584.16	4226.59	1307.95	1984.12	3423.5	2268.72	2499.13	1902.46	8021.49	8540.3	9793.77	1.11856	0	0	0.430653
A50	2'-Deoxycytidine	122501	154458	119553	120930	119593	117498	141078	137588	141629	97904.2	94838	91868.3	104056	104289	99140.5	130991	130125	130325	1.11016	0	0	1.19449
A51	Petunidin-3-(6''-p-coumarylglucoside)	37866.7	36470.1	32890.2	23331.2	21776.9	10667.7	4054.56	9512.95	5308.19	25795.5	33010.5	31723.9	31232.4	29618.9	30119.5	56679.3	51848.8	57874.9	1.10726	0	0	0.522784
A52	2,4,6-Trihydroxybenzoic acid	415146	460753	442035	274757	265068	234717	228982	241893	231363	438723	390294	372079	148552	126317	147256	88928.5	89092.9	87003.1	1.10524	0	0	1.48006
A53	Vitexin-2''-O-glucoside	405470	421525	389853	839588	940270	748320	503163	553122	491942	768143	1.01212e+06	713764	1.33204e+06	1.07069e+06	857390	1.50048e+06	1.68268e+06	1.66332e+06	1.10385	0	0	0.499335
A54	Hesperetin	1754.67	3310.67	3192.35	101.88	34.56	172.81	1060.9	1383.68	2153.54	6678.33	19020.3	18799.3	15650.4	17338.2	15869.3	755.84	720.73	491.95	1.10151	0	0	0.138108
A55	Luteolin	34102	36628.1	30629.2	62213.1	73522.6	56420.7	58884.6	62272	64437.7	11499.3	10546.8	5472.57	28717.5	41042.3	36509.1	102771	105902	102083	1.09692	0	0	1.07776
A56	Quercetin-3-O-(2'''-feruloyl) sophoroside	87931.7	81182.9	85883.3	136554	112697	138220	74081	87072.1	82140.2	21537	18017.5	19063.9	36737.6	42995.8	35039.7	47786.1	45691.3	43357.8	1.0929	0	0	2.85521
A57	Procyanidin B1	217461	239338	229614	185089	211343	203385	133366	103243	123155	183910	173542	192872	173730	187470	193343	156578	154179	192556	1.09012	0	0	1.02351
A58	Trehalose	2.00937e+06	2.0874e+06	2.03515e+06	1.19128e+06	982911	987119	477780	540781	431822	2.12313e+06	1.84752e+06	2.18185e+06	1.03216e+06	1.03696e+06	834100	1.37821e+06	1.18642e+06	1.08066e+06	1.08719	0	0	0.845887
A59	4-Guanidinobutyric acid	118365	102162	105132	42642.4	41873	53126.3	56741.3	54129.8	61410.6	124018	122411	132251	102939	86854.1	93310.9	117791	124748	117698	1.0862	0	0	0.621888
A60	Eudesmic acid	33631.8	36529.1	32874.5	13937.7	15366.3	7023.83	2202.64	9955.94	3002.44	14238.9	15656.5	16002.4	12882.3	10673.8	13928.4	7288.16	8136.11	11850.5	1.08472	0	0	1.39643
A61	Betaine	25828.2	25970.9	27442.1	28870.9	32721	32628.8	45891.1	47639.9	48451.8	26311.7	28559.9	29992.5	38999.8	33588.8	37225.6	40884.9	40515.8	46907.2	1.07842	0	0	0.97665
A62	Gyrophoric acid	361639	296797	292590	341930	370798	292050	431161	373243	426932	231814	261705	265530	546606	457795	588469	739662	821116	804465	1.07771	0	0	0.675648
A63	Methylparaben	21971.1	23015.4	22772.5	18898.1	17372.4	15368.7	7579.27	8841.73	7921.66	6585.71	8393.75	10139	12850.2	12594.1	13380	6221.55	8349.6	7987.77	1.07682	0	0	1.66171
A64	2-Phenylbutyric acid	71112.4	114233	115328	193699	194468	222162	229744	221351	199263	94058.6	122130	125508	168073	135015	141887	89958.2	103470	95888.1	1.07554	0	0	1.45109
A65	2,3-Dimercaptosuccinic acid	3189.32	4211.48	3511.5	10453.5	11495.7	11743	44627.7	48973.1	45102	1774.85	5120.14	4643.59	8861.62	7847.79	7820.05	41913.9	35623.6	33023.2	1.07424	0	0	1.25015
A66	L-Glutamine	231753	215609	201790	129223	113386	123284	106248	114625	100594	178253	186592	184668	131039	134597	131673	120191	130708	120890	1.07349	0	0	1.01358
A67	Sakuranetin	512332	754879	756229	1.15596e+06	911989	844996	1.54102e+06	1.93552e+06	1.96314e+06	583565	762804	993080	1.2311e+06	1.15172e+06	923156	3.4613e+06	3.36742e+06	4.19888e+06	1.07287	0	0	0.622326
A68	Quercetin-3-O-rutinoside	279869	255661	246357	660433	551375	511700	695338	577813	623440	498168	498054	498212	458024	788925	673309	1.55147e+06	1.55395e+06	1509555	1.06821	0	0	0.548216
A69	Ginsenoside I	460.92	197.05	37.3	1430.49	1324.13	733.11	5486.54	4831.99	4052.46	496.81	446.7	430.18	533.28	719.82	1864.02	2714.1	2562.55	2614.97	1.06551	0	0	1.49841
A70	2'-Adenylic acid	75772.5	84468.1	75505.8	78190.3	80998.5	79284.8	72952.5	50936.3	73776.8	37054.5	45080.4	41102.3	69818.7	61134.9	63721.7	62368.8	65463.2	66420.3	1.06344	0	0	1.31185
A71	Maltitol	26446.3	21617.4	23623.6	12790.4	12691.9	13554.2	14804.4	13012.2	13189.4	48426.7	47484.1	50251.3	21476.3	20308.9	22829.2	14165.5	13022.5	13393.7	1.06208	0	0	0.60364
A72	Ginsenoside Rs1	8432.81	8208.62	14095.6	12246.4	10273.1	9877.33	16434.5	16130.1	16075.4	910.76	1284.53	688.95	1273.49	1202.5	398.64	20332.4	12368.4	15233.1	1.05839	0	0	2.08173
A73	L-Aspartic acid	189962	203614	188652	142097	140046	149715	86569.6	88220.2	85671.4	194063	180405	186674	127097	132107	136419	136614	133627	131725	1.05555	0	0	0.938042
A74	Pelargonidin	19894.7	6338.13	2288.47	6632.39	8846.6	9752.23	10896.5	8891.9	9325.93	9823.53	10495.2	10694.5	13277.4	14599.9	12985.4	37278	35550.9	33702.1	1.05328	0	0	0.464482
A75	Quercetagitrin	49587.1	51590.9	56883.2	33474.7	33904.7	22955.9	21699.4	26059.8	20648.1	43087.9	37307.5	40496.6	12132.7	12533.5	16681.8	8327.53	10659.9	10961.2	1.05311	0	0	1.6484
A76	Peonidin-3-O-beta-galactopyranoside	8980.78	6371.02	7173.61	14772.7	13410	16156	18413.1	15417.7	17658.8	5444.06	6520.18	1631.16	6877	5797.55	7469.56	20350.9	21175.5	23182	1.04764	0	0	1.2022
A77	Quinine	7972.32	6646.32	7675.16	9047.97	10027.2	11106.7	25229.9	22794.2	21865.2	5155.02	4477.86	5616.14	3695.05	6336.33	3867.79	10910.1	10920.3	12060.9	1.04744	0	0	1.94108
A78	Quercetin-3-O-glucoside	279869	279832	279795	342062	342134	342205	487180	487423	487667	285052	285088	285124	326514	326610	326706	352428	352386	352344	1.0397	0	0	1.15072
A79	1-Caffeoylquinic acid	505090	503045	485917	470567	397276	424136	344513	347460	348220	648697	629981	620311	667756	555646	598409	339602	271642	318404	1.03741	0	0	0.822764
A80	2-Phenylaminoadenosine	12440.3	10305.6	11219.6	17219.2	21979.9	39766.8	18728.6	15610.3	20126	2980.33	1259.36	3418.12	1075.09	1298.57	413.32	2346.69	1478.43	2464.26	1.03522	0	0	10.0033
A81	Vitexin-2''-O-rhamnoside	109362	133791	144566	298432	310130	296098	702174	672666	654754	147533	124722	160874	324987	325474	312574	1.10212e+06	1.08058e+06	1.03978e+06	1.03307	0	0	0.719252
A82	Rhamnetin	116344	152774	130930	138706	160183	128228	148478	176261	137178	171744	142640	151957	279891	303011	263655	388611	346993	309167	1.02945	0	0	0.546761
A83	Erythorbic acid	32192.3	29938.1	29597.6	28481.8	25251.7	23385.3	26470.3	29874	26482.1	36608.5	39797.9	37226.8	36643.1	33927.2	34437	52091.9	49289.2	51294.6	1.02253	0	0	0.677786
A84	Dopamine	23080	25436.5	23113.2	22852.9	20536.8	22374.6	26960	29822.8	27709.7	11190.1	6495.36	10698	9845.07	9689.27	10785.6	22702.9	23894.7	21170.1	1.02033	0	0	1.75444
A85	3'-Deoxyguanosine	14736.6	14349.3	13487	12121.8	15024.5	14996	3637.71	6148.09	6935.19	23730.3	17999.8	18283.8	20158.9	25690.9	24390.5	78099.5	32822.6	70934.4	1.01969	0	0	0.325
A86	Malic acid	788780	846997	1.06998e+06	652887	683275	639350	478672	459228	435639	623480	620423	621323	512690	552839	519751	552960	567601	560628	1.01624	0	0	1.17988
A87	L-Theanine	3.16652e+06	3.4636e+06	3.72431e+06	2.56575e+06	2.26029e+06	2.26415e+06	1.71611e+06	1.81828e+06	1.62282e+06	2.58703e+06	2.70591e+06	2.77047e+06	2.56211e+06	2.52335e+06	2.61929e+06	1.89665e+06	1.68898e+06	1.70699e+06	1.00964	0	0	1.07317
A88	Myricetin-3-O-glucoside	78436.6	78399.6	78362.6	122012	122114	122215	148158	148214	148271	78436.6	78399.7	78362.8	113297	113442	113586	183019	183119	183220	1.0096	0	0	0.930038
A89	Quercetin	312927	293536	291990	477636	481587	502664	776640	787003	746315	268870	285634	265429	333921	361330	429928	941233	782939	729545	1.00953	0	0	1.06171
A90	L-Glutamic acid	314745	294642	321930	289121	299692	290600	273336	239128	283641	336705	319814	340598	286686	326091	276354	232996	237351	238607	1.0093	0	0	1.00448
A91	Glucose	39222.7	38422.2	37511.1	37870.6	35157.9	34016.7	44399.8	44193.5	38524.4	53118.6	54547.8	55221.2	55899.9	62696.4	63228.3	84917.5	82028.4	80586	1.00927	0	0	0.589822
A92	Gallic acid	1.175e+06	1.24498e+06	1.25483e+06	1.23175e+06	1.14427e+06	1.23212e+06	1.17382e+06	1.27532e+06	1.18461e+06	2.31261e+06	2.27602e+06	2.33923e+06	1.82061e+06	1.92542e+06	1.77399e+06	1.56044e+06	1.57127e+06	1.5726e+06	1.00903	0	0	0.636461
A93	Myricetin	901956	1.06182e+06	1.06803e+06	2.09165e+06	1.84628e+06	1.63877e+06	2.58595e+06	2.36103e+06	2.02763e+06	677926	763050	756283	1.12986e+06	1.00358e+06	1.00696e+06	2.10182e+06	2.12875e+06	2.28042e+06	1.00895	0	0	1.31518
A94	Kaempferol	124844	118569	122783	89179.5	125815	101790	51369.4	58119.8	93560.7	40056.9	12076.7	47750.5	56294.2	55515.8	32870.3	21260.3	55335.4	54682.1	1.00881	0	0	2.35745
A95	Myricetin-3-O-galactoside	1.41237e+06	1.55086e+06	1.62058e+06	3.31364e+06	2.90553e+06	2.51894e+06	3.91172e+06	3.66837e+06	3.08741e+06	965742	1.12761e+06	1.10607e+06	1.61611e+06	1.54014e+06	1.41151e+06	2.74879e+06	2.90826e+06	2.96779e+06	1.00853	0	0	1.46348
A96	Quercetin-3-O-galactoside	2.21313e+06	1679951	2.15949e+06	3.71324e+06	2.91368e+06	2.37971e+06	3.19089e+06	2.50485e+06	3.03457e+06	686422	649690	538970	725296	879425	632265	1.43129e+06	1.60073e+06	1.84401e+06	1.00842	0	0	2.64678
A97	Myricetin-3-O-rutinoside	48850.5	48930.7	49010.9	105623	105678	105734	126747	126726	126705	21124.5	21214.3	21304.1	39608.5	39522.4	39436.3	59412.7	59298.7	59184.6	1.00809	0	0	2.34377
A98	Kaempferol-3-O-glucoside	1.00058e+06	1.00046e+06	1.00034e+06	1.60093e+06	1.60089e+06	1.60086e+06	2.10122e+06	2.10142e+06	2.10163e+06	400232	400379	400526	800463	800536	800609	900521	900621	900721	1.00788	0	0	2.23778
A99	Epigallocatechin	4.39933e+06	4.04034e+06	3.8512e+06	5.15403e+06	5.13818e+06	5.25405e+06	7.13162e+06	6.98459e+06	7.20333e+06	2.91364e+06	2.87901e+06	3.0815e+06	3.33897e+06	3.44963e+06	3.41138e+06	5.00878e+06	4.90744e+06	1.75645e+06	1.00779	0	0	1.59876
A100	Kaempferol-3-O-rutinoside	2922.47	2933.47	2944.47	3731.77	3721.77	3711.77	4076.47	4086.47	4096.47	179.844	182.844	185.844	314.728	318.728	322.728	404.65	414.65	424.65	1.00777	0	0	11.7239
A101	Inosinic acid	164011	172583	168932	73069.9	67391.1	64519.3	43206.1	39039.6	44206.8	301577	324764	276059	124044	115909	122563	92317.1	90147.4	95560.1	1.00723	0	0	0.542443
A102	4-Methoxycinnamic acid	27932.2	30135.9	28092.7	24622.6	23160.2	25461.3	20551.7	20703.2	21477.5	42805.1	41037.2	47376.2	43077.5	45382.8	45865.2	26398.1	24630	26381.7	1.00596	0	0	0.647717
A103	Gallocatechin	813223	871759	885459	1.04338e+06	1.06672e+06	1.17311e+06	1.13562e+06	1.1076e+06	1.22326e+06	531962	582914	562295	865450	842998	623010	1.06759e+06	1.10426e+06	1.12055e+06	1.00086	0	0	1.27655
A104	2-Phenylglycine	23044	18531	15619.5	19672.6	20326.6	21561.7	17962	19751.6	20621.1	13156.5	12556	12928.4	15356.1	4306.06	13615.9	23528.7	26506.4	23658.7	1.18819	0.001	0.002	1.21617
A105	3-Dehydroshikimate	1388	598.19	1306.52	237.85	900.71	401.31	825.71	1229.88	1918.49	2299.14	4412.78	1721.17	606.04	2587.26	696.73	5099.1	4172.11	4586.92	1.08498	0.001	0.002	0.336373
A106	Quercetin-3-(2-glucosylrhamnoside)	13663.7	9264.29	12067.7	10132.6	15672.1	10107.9	7672.51	7796.79	5295.36	2478.33	1211.33	241.91	6229.89	11232.6	6591.54	8431.24	8008.7	5287.44	1.07558	0.001	0.002	1.84405
A107	Caftaric acid	31556.1	12396.9	34078.3	31734	34901.4	32387.1	49267.3	37485.6	41591.4	27887.1	26140.5	20840.2	30142.4	17230.7	20154.7	65179.7	46806.3	62973	1.06664	0.001	0.002	0.962324
A108	Citrulline	100860	93074.3	85789.7	83052	85307.2	79831.3	76708.8	74033.7	80907.6	89557.6	87481.9	85251.2	89696.3	88161.3	93959.5	93082.9	100376	98210	1.00287	0.001	0.002	0.919819
A109	3-Furoic acid	91947.8	131557	120868	75428.1	94404.5	117616	100091	132808	147561	77444.1	49756.8	66386.1	101936	85276.5	82382.4	51443	58371.2	63894.6	1.15248	0.002	0.003	1.58941
A110	Luteolin-7-O-glucuronide	56150	70243.1	48016.8	59644.1	50546.7	41672.9	73672.9	113895	77513.7	15693	26976.5	30322.2	40159.1	28131.4	38734.9	117465	57888	118082	1.03509	0.002	0.003	1.24903
A111	Hesperidin	31833.7	49866.3	13638.8	27176	26004.8	26872.2	76705.2	38153.2	74123.3	34511.8	6652.84	7696.69	7371.33	7014.4	3931.97	16978	12892.1	20250.3	1.00022	0.003	0.005	3.10635
A112	2-Methylaminoadenosine	9548.65	21861.8	20459	127375	33434.6	73199.2	45700.4	85468.6	41332.6	50915.1	74064.6	51577	100007	107823	103259	102175	98825.6	121153	1.06006	0.004	0.006	0.566041
A113	kaempferol-7-O-glucoside	79488.6	69590.8	48332.6	51467.7	29779.5	54510.6	29271.6	39709	21975.8	63673.9	29907.2	22433.9	12667.3	7825.21	13722.4	47621.9	54673.8	50555.1	1.27578	0.005	0.007	1.39938
A114	Thymidine-5'-phosphate	6032.29	4336.93	9078.12	2093.81	1909.95	2614.14	1919.06	2893.26	3801.1	4772.93	7531.96	7562.33	5466.88	6008.85	8120.75	3995.9	4939.15	5312.88	1.03097	0.005	0.007	0.645645
A115	γ-Linolenic Acid	59650.6	51368.2	39060.3	55976.6	59434.4	68841.8	35258.2	34339.4	41322.7	36217.8	37638.8	22494.8	54865.6	47323.8	34393.7	55460.6	55952.3	48323.6	1.31083	0.006	0.008	1.13391
A116	Epicatechin	1.71807e+06	1.7009e+06	2.06616e+06	2.57188e+06	2.16176e+06	2.90208e+06	2.57785e+06	1.85322e+06	2.29147e+06	1.24049e+06	1.66847e+06	1.61179e+06	1.95402e+06	2.53142e+06	2.49156e+06	2.38294e+06	2.33274e+06	2.5492e+06	1.07604	0.006	0.008	1.0576
A117	5-Dehydroshikimate	3.34915e+07	27712792	2.53037e+07	2.58372e+07	2.67023e+07	2.98376e+07	2.48455e+07	2.81682e+07	2.60173e+07	2.14272e+07	2.90986e+07	2.16949e+07	2.28685e+07	2.72272e+07	3.31056e+07	1.48944e+07	1.67116e+07	1.60353e+07	1.00596	0.006	0.008	1.22088
A118	Neoastilbin	75436.2	67689.8	60881.4	51267.3	56491.5	48271.4	134783	132752	67500.2	41716.6	33818	21862.8	39620.1	66406.9	32670.3	50004.8	98245.6	76630.7	1.12842	0.007	0.01	1.50783
A119	Cytosine	16630.4	21037	11838.3	23053.2	19294.6	29396.5	22591.2	21696	21821.3	18469.9	19750.8	16562.3	18831.8	18779.5	18876.4	13371.4	13754	11953.4	1.08696	0.008	0.011	1.24615
A120	Gallocatechin gallate	950979	717211	786338	914459	884105	858043	1.02651e+06	1.04683e+06	1.13385e+06	773509	616959	223842	783344	904961	860929	933929	982045	889877	1.00091	0.008	0.011	1.19355
A121	Quercetin-3-O-(6''-acetyl) galactoside	5681.9	3687.41	6617.27	14293.7	11183.7	15110.8	1856.29	6730.6	5804.95	1133.59	3261.08	1058.57	9461.79	12387.9	15071	13156	14198.4	35208.1	1.10071	0.01	0.013	0.676282
A122	Kaempferol-3-O-galactoside	12908.9	12968.9	13028.9	10040.3	10049.7	10059.1	7171.62	7178.92	7186.22	25817.8	25847.9	25878	28686.5	28688.6	28690.8	32989.5	3299.66	32989.7	1.00695	0.011	0.014	0.388995
A123	Catechin	187004	152334	195025	258353	300505	283047	189445	276607	285642	147926	206352	205728	183628	290721	272054	263247	275822	266888	1.04818	0.022	0.027	1.00738
A124	Gentianose	18130	15667.4	14449.7	10706.9	10646.7	8862.84	12692	9480.64	10325.7	10433.7	11479	11335.1	12159.2	20660.4	12702.3	11890.6	11310.6	8242.87	1.39513	0.031	0.037	1.00679
A125	Epicatechin gallate	6454.16	7251.7	2517.03	10051.6	5239.76	6401.12	7232.8	5469.43	11333.5	10882	24399	10360.6	22828.8	15639.9	24587.7	36663.2	103812	27885.5	1.00807	0.032	0.038	0.223603
A126	Rhamnose	539643	561649	481291	456738	495754	457198	504349	505591	503860	448260	450571	485425	481488	450259	489599	467435	485024	441190	1.26692	0.034	0.04	1.07307
A127	S-Methylglutathione	22690.3	23671.5	23705	23788.4	21839.9	27100.1	24714.7	21998.8	20737.6	33291.3	25535.4	29482.2	23480.8	22599.3	22265.7	27674.6	22586	23983.6	1.21516	0.035	0.041	0.910556
A128	Shikimic acid	7959.66	11481.5	6621.65	7988.6	11864	6482.11	9838.51	11478.6	12085	16881	9423.91	18496	59275.2	31924.7	18953.3	34267.6	10777.4	19092.2	1.10636	0.036	0.042	0.391616
A129	Arabinonic acid	52569.6	46052.7	44203.1	39690.4	35725.3	45111.3	49303.6	44177.9	41250.4	47212.2	38800.8	41671.7	41062	42101.8	40709	49154	57231.5	47970.7	1.17219	0.046	0.047	0.980712
A130	Cyanidin-3-rutinoside-5-glucoside	393705	436625	382470	490228	445057	470677	303708	430332	452016	490619	660236	541140	385347	516825	582207	393405	375741	423710	1.00087	0.046	0.047	0.870821
A131	Epigallocatechin gallate	5.01094e+06	4.34256e+06	4.54305e+06	4.38155e+06	5.01543e+06	4.84279e+06	6.18534e+06	4.96703e+06	5.61681e+06	4.82759e+06	6.03701e+06	5.983e+06	4.92653e+06	6.64463e+06	5.93096e+06	5.58413e+06	6.55295e+06	5.6231e+06	1.00077	0.0477	0.04811	0.861746
A132	Citric acid	615132	260287	410333	243845	428933	242679	484817	595694	590529	472617	645443	489473	546920	480704	531657	429655	510714	432091	1.28604	0.0479	0.04853	0.853054
A133	Camelliasaponin A1	28226.4	16713.8	32784.4	43666.1	49246.5	83300.8	58986.4	36506.8	49802.4	43221	36719.7	29994.8	47568.8	44103.4	39128	46263.6	47638.8	59168.6	1.16193	0.049	0.04931	1.01378
A134	Caffeine	5.59414e+07	5.53565e+07	5.73894e+07	4.96193e+07	6.24474e+07	5.78739e+07	5.96471e+07	6.24818e+07	4.79515e+07	5.43873e+07	5.05493e+07	5.07253e+07	5.90001e+07	6.35712e+07	4.69641e+07	6.11017e+07	4.97126e+07	5.89743e+07	1.00043	0.04904	0.04978	1.02772

## Sheet: Table S10
Table S10 The correlation between important taste metabolites and taste attributes
Number	Compounds	Bitterness	Astringency	Umami	Sweetness	Sweet aftertaste	Mellowness	Heavy and thick
B1	Malic acid	-.841*	-.845*	0.808	0.573	-0.131	.837*	-0.594
B2	Citric acid	0.52	0.462	-0.225	0.044	-0.266	-0.199	.798*
B3	D-(-)-Fructose	-0.378	-0.418	-0.064	0.875	0.506	-0.081	-0.661
B4	Glucose	0.81	0.789	-0.456	-0.663	-0.556	-0.424	.946**
B5	Cellotetraose	-0.438	-0.467	0.645	.819*	-0.37	0.621	-0.602
B6	Raffinose	-.868*	-.857*	0.594	0.337	0.156	0.618	-0.582
B7	Betaine	0.625	0.604	-.935**	-0.791	0.447	-.907*	0.566
B8	Quinine	0.054	0.024	-0.722	-0.422	.839*	-0.702	-0.07
B9	Caffeine	.89*	0.67	-0.353	-0.555	0.62	-0.306	0.168
B10	Epigallocatechin gallate	.965**	.941**	-0.603	-0.527	-0.389	-0.595	.845*
B11	Epigallocatechin	-0.181	-0.188	-0.536	-0.256	.966**	-0.532	-0.301
B12	Catechin	0.448	0.497	-0.725	-0.793	0.432	-0.751	0.481
B13	Epicatechin gallate	0.706	0.689	-0.534	-0.786	-0.389	-0.498	.907*
B14	Gallocatechin	-0.013	-0.005	-0.687	-0.704	.826*	-0.662	0.113
B15	Gallocatechin gallate	0.071	0.071	-0.654	-0.654	.787*	-0.61	0.186
B16	Epicatechin	0.257	0.306	-0.582	-0.75	0.496	-0.784	0.404
B17	Myricetin-3-O-glucoside	0.587	0.582	-.927**	-.985**	0.356	-.901*	0.687
B18	Quercetin	0.458	0.438	-.948**	-.896*	0.526	-.917*	0.505
B19	Quercetin-3-O-rutinoside	0.711	0.7	-0.746	-.924**	-0.114	-0.72	.867*
B20	Myricetin	0.234	0.231	-.872*	-0.8	0.739	-.857*	0.269
B21	Myricetin-3-O-galactoside	0.13	0.133	-.816*	-0.696	.835*	-0.809	0.124
B22	Kaempferol-3-O-glucoside	-0.22	-0.212	-0.498	-0.281	.986**	-0.498	-0.298
B23	Kaempferol-3-O-rutinoside	-0.646	-0.637	-0.077	0.101	.937**	-0.079	-0.681
B24	Kaempferol-3-O-galactoside	0.626	0.628	0.149	-0.031	-.934**	0.144	0.646
B25	Quercetin-3-O-glucoside	0.283	0.267	-0.806	-0.505	0.758	-0.798	0.114
B26	Kaempferol	-.919**	-.899*	0.444	0.323	0.551	0.463	-0.723
B27	Myricetin-3-O-rutinoside	-0.153	-0.139	-0.573	-0.368	.969**	-0.583	-0.234
B28	Quercetin-3-O-galactoside	-0.466	-0.453	-0.327	-0.22	.960**	-0.327	-0.44
B29	Vitexin-2''-O-rhamnoside	0.609	0.584	-.898*	-.957**	0.232	-.856*	0.726
B30	Sakuranetin	0.615	0.587	-0.805	-.933**	0.059	-0.76	0.779
B31	Luteolin	0.311	0.313	-0.762	-.934**	0.419	-0.728	0.531
B32	Vitexin-2''-O-glucoside	0.764	0.779	-0.483	-0.748	-0.442	-0.48	.915*
B33	Peonidin-3-O-beta-galactopyranoside	0.287	0.281	-.850*	-.889*	0.563	-.825*	0.41
B34	Pelargonidin	0.604	0.582	-0.548	-.815*	-0.277	-0.501	.849*
B35	Guanosine-5'-diphosphate	-0.719	-0.747	.858*	.851*	-0.198	.889*	-0.669
B36	Thymidine-5'-phosphate	0.063	0.033	0.603	0.447	-.848*	0.637	0.144
B37	Caftaric acid	0.414	0.386	-.841*	-.888*	0.323	-0.803	0.544
B38	Chlorogenic acid	-0.665	-0.622	0.542	0.724	0.319	0.478	-.856*
B39	Gallic acid	0.531	0.523	0.188	0.249	-.868*	0.15	0.341
B40	L-Theanine	-0.695	-0.691	.987**	.825*	-0.375	.998**	-0.573
B41	L-Glutamic acid	-0.461	-0.447	.857*	.960**	-0.403	0.81	-0.632
B42	L-Glutamine	-0.6	-0.631	.861*	0.755	-0.466	.888*	-0.493
B43	L-Aspartic acid	-0.5	-0.505	.851*	0.667	-0.606	.849*	-0.382
B44	L-Histidine	-.823*	-.864*	0.574	0.488	0.129	0.636	-0.621
B45	D-phenylalanine	0.778	0.782	-0.403	-0.652	-0.399	-0.368	.938**
*P<0.05,, **P<0.01

[truncated: 2 more sheets: Table S11, Table S12]
